# Supplementary material for: ﻿Updated taxonomy on Gerronema (Porotheleaceae, Agaricales) with three new taxa and one new record from China
Source: MycoKeys. 2022 Apr 29;89:87–120. doi: 10.3897/mycokeys.89.79864 (PMC9849079; doi:10.3897/mycokeys.89.79864)
Supplement: XML Treatment for Gerronema baishanzuense [file mycokeys.89.79864-treatment1.xml]

<!DOCTYPE tp:taxon-treatment
  PUBLIC "-//TaxonX//DTD Taxonomic Treatment Publishing DTD v0 20100105//EN" "tax-treatment-NSO.dtd">
<tp:taxon-treatment xmlns:tp="http://www.plazi.org/taxpub"><tp:treatment-meta><kwd-group><label>Taxon classification</label><kwd>
                <named-content content-type="kingdom">Fungi</named-content>
              </kwd><kwd>
                <named-content content-type="order">Agaricales</named-content>
              </kwd><kwd>
                <named-content content-type="family">Porotheleaceae</named-content>
              </kwd></kwd-group><mixed-citation publication-type="journal"><person-group><name><surname>Na</surname><given-names>Qin</given-names></name><name><surname>Hu</surname><given-names>Yaping</given-names></name><name><surname>Zeng</surname><given-names>Hui</given-names></name><name><surname>Song</surname><given-names>Zhizhong</given-names></name><name><surname>Ding</surname><given-names>Hui</given-names></name><name><surname>Cheng</surname><given-names>Xianhao</given-names></name><name><surname>Ge</surname><given-names>Yupeng</given-names></name></person-group><article-title>﻿Updated taxonomy on <italic><tp:taxon-name><tp:taxon-name-part taxon-name-part-type="genus" reg="Gerronema">Gerronema</tp:taxon-name-part></tp:taxon-name></italic> (<tp:taxon-name><tp:taxon-name-part taxon-name-part-type="family">Porotheleaceae</tp:taxon-name-part></tp:taxon-name>, <tp:taxon-name><tp:taxon-name-part taxon-name-part-type="order">Agaricales</tp:taxon-name-part></tp:taxon-name>) with three new taxa and one new record from China</article-title><source>MycoKeys</source><day>29</day><month>04</month><year>2022</year><volume>89</volume><fpage>87</fpage><lpage>120</lpage><pub-id pub-id-type="doi">10.3897/mycokeys.89.79864</pub-id></mixed-citation></tp:treatment-meta><tp:nomenclature><label>﻿</label><tp:taxon-name>
              <object-id xmlns:xlink="http://www.w3.org/1999/xlink" content-type="arpha" xlink:type="simple">B8D05290-1A31-5B12-9099-CDAF481C50AD</object-id>
              <tp:taxon-name-part taxon-name-part-type="genus" reg="Gerronema">Gerronema</tp:taxon-name-part>
              <tp:taxon-name-part taxon-name-part-type="species" reg="baishanzuense">baishanzuense</tp:taxon-name-part>
              <object-id xmlns:xlink="http://www.w3.org/1999/xlink" content-type="mycobank" xlink:type="simple"> 842308</object-id>
            </tp:taxon-name><tp:taxon-authority>Q. Na, H. Zeng &amp; Y.P. Ge</tp:taxon-authority><tp:taxon-status xmlns:xlink="http://www.w3.org/1999/xlink" xlink:type="simple">sp. nov.</tp:taxon-status><xref ref-type="fig" rid="F2">Figs 2</xref><xref ref-type="fig" rid="F3">, 3</xref><xref ref-type="fig" rid="F4">, 4</xref></tp:nomenclature><tp:treatment-sec sec-type="diagnosis" id="SECID0E6IDI"><title>Diagnosis.</title><p>Pileus dark brown at center, covered with dark brown fibrillose or pubescent. Stipe densely pruinose when young. Cheilocystidia present. Pileus trama with visible dark brown hyphae and coarse excrescences.</p><fig id="F2" position="float" orientation="portrait"><object-id xmlns:xlink="http://www.w3.org/1999/xlink" content-type="doi" xlink:type="simple">10.3897/mycokeys.89.79864.figure2</object-id><object-id xmlns:xlink="http://www.w3.org/1999/xlink" content-type="arpha" xlink:type="simple">FAA9BA90-125D-5013-9894-619A96E5F155</object-id><label>Figure 2.</label><caption><p>Fresh basidiomata of <italic><tp:taxon-name><tp:taxon-name-part taxon-name-part-type="genus" reg="Gerronema">Gerronema</tp:taxon-name-part><tp:taxon-name-part taxon-name-part-type="species" reg="baishanzuense">baishanzuense</tp:taxon-name-part></tp:taxon-name></italic> Q. Na, H. Zeng &amp; Y.P. Ge <bold>a–e</bold><italic>FFAAS0359</italic> (Holotype) <bold>f–g</bold><italic>FFAAS0360</italic><bold>h–i</bold><italic>FFAAS0361</italic><bold>j–k</bold><italic>FFAAS0362</italic><bold>l–m</bold><italic>FFAAS0363</italic><bold>n–o</bold><italic>FFAAS0366</italic>. Scale bars: 10 mm (<bold>a–o</bold>). Photographs <bold>a–e</bold> by Qin Na; <bold>f–g</bold> by Junqing Yan <bold>h–i</bold> by Liangliang Qi <bold>j–o</bold> by Yupeng Ge.</p></caption><graphic xmlns:xlink="http://www.w3.org/1999/xlink" xlink:href="mycokeys-89-087-g002.jpg" position="float" orientation="portrait" xlink:type="simple" id="oo_678677.jpg"><uri content-type="original_file" xlink:type="simple">https://binary.pensoft.net/fig/678677</uri></graphic></fig></tp:treatment-sec><tp:treatment-sec sec-type="Holotype" id="SECID0E5KDI"><title>Holotype.</title><p>China. Zhejiang Province, Lishui City, Qingyuan County, Baishanzu, 8 Jul 2020, Qin Na, Yupeng Ge, Yaping Hu, Hui Zeng, and Zewei Liu, <italic>FFAAS0359</italic> (collection no. MY0246).</p><fig id="F3" position="float" orientation="portrait"><object-id xmlns:xlink="http://www.w3.org/1999/xlink" content-type="doi" xlink:type="simple">10.3897/mycokeys.89.79864.figure3</object-id><object-id xmlns:xlink="http://www.w3.org/1999/xlink" content-type="arpha" xlink:type="simple">CBFAB5FB-C957-56E5-BE95-3907C501601D</object-id><label>Figure 3.</label><caption><p>Microscopic features of <italic><tp:taxon-name><tp:taxon-name-part taxon-name-part-type="genus" reg="Gerronema">Gerronema</tp:taxon-name-part><tp:taxon-name-part taxon-name-part-type="species" reg="baishanzuense">baishanzuense</tp:taxon-name-part></tp:taxon-name></italic> Q. Na, H. Zeng &amp; Y.P. Ge. (<italic>FFAAS0359</italic>, Holotype) <bold>a–e</bold> basidiospores <bold>f</bold> basidia <bold>g–i</bold> cheilocystidia <bold>j</bold> lamellar trama <bold>k</bold> pileipellis <bold>l</bold> stipitipellis and caulocystidia. Scale bars: 5 μm (<bold>a–e</bold>); 10 μm (<bold>f–l</bold>).</p></caption><graphic xmlns:xlink="http://www.w3.org/1999/xlink" xlink:href="mycokeys-89-087-g003.jpg" position="float" orientation="portrait" xlink:type="simple" id="oo_678678.jpg"><uri content-type="original_file" xlink:type="simple">https://binary.pensoft.net/fig/678678</uri></graphic></fig></tp:treatment-sec><tp:treatment-sec sec-type="etymology" id="SECID0EQMDI"><title>Etymology.</title><p>Refers to the type locality.</p></tp:treatment-sec><tp:treatment-sec sec-type="description" id="SECID0EVMDI"><title>Description.</title><p>Pileus 3.0–25.5 mm in diam., hemispherical when young, becoming applanate and slightly concave at center with age, deeply infundibuliform when old, with uplifted margin, dark brown all over when young (2F8), dark brown at center and fading to light yellowish brown (2D4) towards the margin at maturity, margin light yellowish white (2A2), translucent–striate, sulcate, surface dry, with appressed dark brown (2F8) fibrillose or pubescent, margin glabrescent and brown (2F8), fibrillose or pubescent at the center with age. Context thin and fragile, yellowish white (2A2). Lamellae subdecurrent to decurrent, ascending, cream-white (3A2) to light yellowish white (2A2), faces concolorous with the sides. Stipe slender, 4.5–26.0 × 0.5–2.0 mm, hollow, cylindrical, central, straight, light whitish yellow (4A2), base yellow-brown (4D8) when old, densely pruinose on the entire surface when young, almost glabrous when old, slightly broadened at the base. Odor and taste inconspicuous.</p><fig id="F4" position="float" orientation="portrait"><object-id xmlns:xlink="http://www.w3.org/1999/xlink" content-type="doi" xlink:type="simple">10.3897/mycokeys.89.79864.figure4</object-id><object-id xmlns:xlink="http://www.w3.org/1999/xlink" content-type="arpha" xlink:type="simple">399E7B13-3A4C-558F-9BA9-D41FA67ED1DA</object-id><label>Figure 4.</label><caption><p>Morphological features of <italic><tp:taxon-name><tp:taxon-name-part taxon-name-part-type="genus" reg="Gerronema">Gerronema</tp:taxon-name-part><tp:taxon-name-part taxon-name-part-type="species" reg="baishanzuense">baishanzuense</tp:taxon-name-part></tp:taxon-name></italic> Q. Na, H. Zeng &amp; Y.P. Ge. (<italic>FFAAS0359</italic>, Holotype) <bold>a</bold> basidiomata <bold>b</bold> basidia <bold>c</bold> basidiospores <bold>d</bold> cheilocystidia <bold>e</bold> stipitipellis and caulocystidia <bold>f</bold> pileipellis. Scale bars: 10 mm (<bold>a</bold>); 10 μm (<bold>b–f</bold>). Drawing by Qin Na and Yupeng Ge.</p></caption><graphic xmlns:xlink="http://www.w3.org/1999/xlink" xlink:href="mycokeys-89-087-g004.jpg" position="float" orientation="portrait" xlink:type="simple" id="oo_678679.jpg"><uri content-type="original_file" xlink:type="simple">https://binary.pensoft.net/fig/678679</uri></graphic></fig><p>Basidiospores [140/7/6] (6.6) 7.5–8.4–9.3 (9.8) × (4.0) 4.4–4.9–5.4 (5.6) μm [<italic>Q</italic> = 1.65–1.74, <italic>Q</italic> = 1.72 ± 0.015] [holotype [40/2/1] (7.6) 7.9–8.6–9.5 (9.8) × (4.3) 4.5–4.9–5.5 (5.6) μm, <italic>Q</italic> = 1.72–1.74, <italic>Q</italic> = 1.74 ± 0.031], long ellipsoid, hyaline, guttulate, thin-walled, inamyloid. Basidia 31–45 × 6–9 μm, hyaline, clavate, 4-spored. Cheilocystidia 30–48 × 8–14 μm, clavate with swollen apex, or subfusiform, hyaline, thin-walled. Pleurocystidia not seen. Lamellar trama subregular; hyphae 2–10 μm wide, thin-walled, hyaline, inamyloid. Pileus trama subregular, sarcodimitic, sometimes with dark brown (4F8) hyphae. Pileipellis a cutis, hyphae 2–6 μm wide, light yellow (2B2) to yellow (2B4), occasionally with coarse excrescences; terminal elements utriform, clavate, sometimes with sparse coarse excrescences, 25–56 × 6–10 μm, light yellowish brown (2C4) to yellowish brown (2C6) pigment in KOH; true pileocystidia absent. Hyphae of the stipitipellis 2–7 μm wide, hyaline, smooth; caulocystidia cylindrical or clavate, 39–70 × 5–14 μm, hyaline, thin-walled. All tissues nonreactive in iodine. Clamps present in all tissues.</p></tp:treatment-sec><tp:treatment-sec sec-type="Habit and habitat" id="SECID0EOODI"><title>Habit and habitat.</title><p>Solitary to scattered on rotten wood, branches, and twigs in mixed forests of <italic><tp:taxon-name><tp:taxon-name-part taxon-name-part-type="genus" reg="Picea">Picea</tp:taxon-name-part></tp:taxon-name></italic>, <italic><tp:taxon-name><tp:taxon-name-part taxon-name-part-type="genus" reg="Pinus">Pinus</tp:taxon-name-part></tp:taxon-name></italic>, <italic><tp:taxon-name><tp:taxon-name-part taxon-name-part-type="genus" reg="Populus">Populus</tp:taxon-name-part></tp:taxon-name></italic>, <italic><tp:taxon-name><tp:taxon-name-part taxon-name-part-type="genus" reg="Quercus">Quercus</tp:taxon-name-part></tp:taxon-name></italic>, etc. Subtropical monsoon climate or subtropical humid climate.</p></tp:treatment-sec><tp:treatment-sec sec-type="material" id="SECID0EQPDI"><title>Other specimens examined.</title><p>Anhui Province, Chizhou City, Shitai County, Dayan Village, Guniujiang National Natural Reserve, 31 Aug 2019, Qin Na, Yupeng Ge, Hui Zeng, Liangliang Qi, and Junqing Yan, <italic>FFAAS0366</italic> (collection no. MY0260); Zhejiang Province, Lishui City, Qingyuan County, Baishanzu, 24 May 2020, Qin Na, Yupeng Ge, Yaping Hu, Hui Zeng, and Zewei Liu, <italic>FFAAS0360</italic> (collection no. MY0247), <italic>FFAAS0362</italic> (collection no. MY0250); Zhejiang Province, Lishui City, Qingyuan County, Jushui Village, 27 May 2020, Qin Na, Yupeng Ge, Yaping Hu, Hui Zeng, and Zewei Liu, <italic>FFAAS0361</italic> (collection no. MY0249), Longquan City, Longquan Mountain, 11 Jul 2020, Qin Na, Yupeng Ge, Yaping Hu, Hui Zeng, and Zewei Liu, <italic>FFAAS0363</italic> (collection no. MY0251).</p></tp:treatment-sec><tp:treatment-sec sec-type="remarks" id="SECID0EAQDI"><title>Remarks.</title><p><italic><tp:taxon-name><tp:taxon-name-part taxon-name-part-type="genus" reg="Gerronema">Gerronema</tp:taxon-name-part><tp:taxon-name-part taxon-name-part-type="species" reg="baishanzuense">baishanzuense</tp:taxon-name-part></tp:taxon-name></italic> is considered to be a distinct species of <italic><tp:taxon-name><tp:taxon-name-part taxon-name-part-type="genus" reg="Gerronema">Gerronema</tp:taxon-name-part></tp:taxon-name></italic> on account of its deeply infundibuliform pileus, decurrent lamellae, smooth and long ellipsoid basidiospores, sarcodimitic tramal tissues, cylindrical or clavate caulocystidia, and a lignicolous habitat (<xref ref-type="bibr" rid="B58">Singer 1986</xref>; <xref ref-type="bibr" rid="B50">Redhead 1986</xref>; <xref ref-type="bibr" rid="B44">Norvell et al. 1994</xref>). Four species with a yellow pileus have been recorded: <italic><tp:taxon-name><tp:taxon-name-part taxon-name-part-type="genus" reg="Gerronema">G.</tp:taxon-name-part><tp:taxon-name-part taxon-name-part-type="species" reg="keralense">keralense</tp:taxon-name-part></tp:taxon-name></italic>, <italic><tp:taxon-name><tp:taxon-name-part taxon-name-part-type="genus" reg="Gerronema">G.</tp:taxon-name-part><tp:taxon-name-part taxon-name-part-type="species" reg="kuruvense">kuruvense</tp:taxon-name-part></tp:taxon-name></italic>, <italic><tp:taxon-name><tp:taxon-name-part taxon-name-part-type="genus" reg="Gerronema">G.</tp:taxon-name-part><tp:taxon-name-part taxon-name-part-type="species" reg="nemorale">nemorale</tp:taxon-name-part></tp:taxon-name></italic>, and <italic><tp:taxon-name><tp:taxon-name-part taxon-name-part-type="genus" reg="Gerronema">G.</tp:taxon-name-part><tp:taxon-name-part taxon-name-part-type="species" reg="strombodes">strombodes</tp:taxon-name-part></tp:taxon-name></italic> (<xref ref-type="bibr" rid="B56">Singer 1970</xref>; <xref ref-type="bibr" rid="B61">Takashi 2009</xref>; <xref ref-type="bibr" rid="B2">Antonín et al. 2011</xref>; <xref ref-type="bibr" rid="B30">Latha et al. 2018</xref>; <xref ref-type="bibr" rid="B60">Takahashi 2000</xref>). <italic><tp:taxon-name><tp:taxon-name-part taxon-name-part-type="genus" reg="Gerronema">Gerronema</tp:taxon-name-part><tp:taxon-name-part taxon-name-part-type="species" reg="nemorale">nemorale</tp:taxon-name-part></tp:taxon-name></italic>, originally described from Japan and later reported from the Republic of Korea, has the most morphological similarities to <italic><tp:taxon-name><tp:taxon-name-part taxon-name-part-type="genus" reg="Gerronema">G.</tp:taxon-name-part><tp:taxon-name-part taxon-name-part-type="species" reg="baishanzuense">baishanzuense</tp:taxon-name-part></tp:taxon-name></italic>; however, the former differs in having a smaller pileus (&lt; 20 mm in diameter) but a longer stipe (up to 40 mm), terminal elements less than 37 μm long, and much smaller caulocystidia (<xref ref-type="bibr" rid="B60">Takahashi 2000</xref>; <xref ref-type="bibr" rid="B1">Antonín et al. 2008</xref>). In contrast to <italic><tp:taxon-name><tp:taxon-name-part taxon-name-part-type="genus" reg="Gerronema">G.</tp:taxon-name-part><tp:taxon-name-part taxon-name-part-type="species" reg="baishanzuense">baishanzuense</tp:taxon-name-part></tp:taxon-name></italic>, two new species recently reported from the Indian state of Kerala, <italic><tp:taxon-name><tp:taxon-name-part taxon-name-part-type="genus" reg="Gerronema">G.</tp:taxon-name-part><tp:taxon-name-part taxon-name-part-type="species" reg="keralense">keralense</tp:taxon-name-part></tp:taxon-name></italic> and <italic><tp:taxon-name><tp:taxon-name-part taxon-name-part-type="genus" reg="Gerronema">G.</tp:taxon-name-part><tp:taxon-name-part taxon-name-part-type="species" reg="kuruvense">kuruvense</tp:taxon-name-part></tp:taxon-name></italic>, are easily mistaken for the new species (<xref ref-type="bibr" rid="B30">Latha et al. 2018</xref>). However, the pileus of <italic><tp:taxon-name><tp:taxon-name-part taxon-name-part-type="genus" reg="Gerronema">G.</tp:taxon-name-part><tp:taxon-name-part taxon-name-part-type="species" reg="keralense">keralense</tp:taxon-name-part></tp:taxon-name></italic> lacks dark brown fibrillose or pubescent, has smaller and slightly thick-walled cheilocystidia, and the hyphae of its stipitipellis and caulocystidia are both thin- to thick-walled (<xref ref-type="bibr" rid="B30">Latha et al. 2018</xref>). <italic><tp:taxon-name><tp:taxon-name-part taxon-name-part-type="genus" reg="Gerronema">Gerronema</tp:taxon-name-part><tp:taxon-name-part taxon-name-part-type="species" reg="kuruvense">kuruvense</tp:taxon-name-part></tp:taxon-name></italic> is always distinctly yellow, has small basidiomata (pileus &lt; 11 mm in diameter) and true pileocystidia, and lacks cheilocystidia (<xref ref-type="bibr" rid="B30">Latha et al. 2018</xref>). Finally, <italic><tp:taxon-name><tp:taxon-name-part taxon-name-part-type="genus" reg="Gerronema">G.</tp:taxon-name-part><tp:taxon-name-part taxon-name-part-type="species" reg="strombodes">strombodes</tp:taxon-name-part></tp:taxon-name></italic>, distributed in North America and Asia, differs from <italic><tp:taxon-name><tp:taxon-name-part taxon-name-part-type="genus" reg="Gerronema">G.</tp:taxon-name-part><tp:taxon-name-part taxon-name-part-type="species" reg="baishanzuense">baishanzuense</tp:taxon-name-part></tp:taxon-name></italic> in having larger basidiomata, a white to grayish white pileus (up to 80 mm wide), smooth pileipellis hyphae, and the absence of hymenial cystidia (<xref ref-type="bibr" rid="B56">Singer 1970</xref>; <xref ref-type="bibr" rid="B1">Antonín et al. 2008</xref>; <xref ref-type="bibr" rid="B24">Kim et al. 2014</xref>). <italic><tp:taxon-name><tp:taxon-name-part taxon-name-part-type="genus" reg="Gerronema">G.</tp:taxon-name-part><tp:taxon-name-part taxon-name-part-type="species" reg="citrinum">citrinum</tp:taxon-name-part></tp:taxon-name></italic> (Corner) Pegler (<xref ref-type="bibr" rid="B48">Pegler 1983</xref>) and <italic><tp:taxon-name><tp:taxon-name-part taxon-name-part-type="genus" reg="Gerronema">G.</tp:taxon-name-part><tp:taxon-name-part taxon-name-part-type="species" reg="tenue">tenue</tp:taxon-name-part></tp:taxon-name></italic> Dennis (<xref ref-type="bibr" rid="B14">Dennis 1961</xref>), are allied with <italic><tp:taxon-name><tp:taxon-name-part taxon-name-part-type="genus" reg="Gerronema">G.</tp:taxon-name-part><tp:taxon-name-part taxon-name-part-type="species" reg="baishanzuense">baishanzuense</tp:taxon-name-part></tp:taxon-name></italic>, but their lamellae edges without cheilocystidia. Moreover, <italic><tp:taxon-name><tp:taxon-name-part taxon-name-part-type="genus" reg="Gerronema">G.</tp:taxon-name-part><tp:taxon-name-part taxon-name-part-type="species" reg="citrinum">citrinum</tp:taxon-name-part></tp:taxon-name></italic> has a relatively larger pileus (20–30 mm in diam.) and smaller basidiospores (6–7.5 × 3.5–4 μm), and <italic><tp:taxon-name><tp:taxon-name-part taxon-name-part-type="genus" reg="Gerronema">G.</tp:taxon-name-part><tp:taxon-name-part taxon-name-part-type="species" reg="tenue">tenue</tp:taxon-name-part></tp:taxon-name></italic> differs in having a citrine yellow pileus and an insititious stipe (<xref ref-type="bibr" rid="B14">Dennis 1961</xref>; <xref ref-type="bibr" rid="B48">Pegler 1983</xref>). <italic><tp:taxon-name><tp:taxon-name-part taxon-name-part-type="genus" reg="Gerronema">G.</tp:taxon-name-part><tp:taxon-name-part taxon-name-part-type="species" reg="hungo">hungo</tp:taxon-name-part></tp:taxon-name></italic> (Henn.) Degreef &amp; Eyi, reported by <xref ref-type="bibr" rid="B13">Degreef and Ndong (2007)</xref> as a new combination, differs in yellowish orange to brownish orange pileus, ellipsoid basidiospores, and absent cheilocystidia.</p></tp:treatment-sec><ref-list><ref id="B58"><mixed-citation xmlns:xlink="http://www.w3.org/1999/xlink" xlink:type="simple"><person-group><name name-style="western"><surname>Singer</surname><given-names>R</given-names></name></person-group> (<year>1986</year>) <source>The <tp:taxon-name><tp:taxon-name-part taxon-name-part-type="order">Agaricales</tp:taxon-name-part></tp:taxon-name> in modern taxonomy, 4<sup>th</sup> edn.</source><publisher-name>Koeltz Scientific Books</publisher-name>, <publisher-loc>Königstein</publisher-loc>, <size units="page">981 pp</size>.</mixed-citation></ref><ref id="B50"><mixed-citation xmlns:xlink="http://www.w3.org/1999/xlink" xlink:type="simple"><person-group><name name-style="western"><surname>Redhead</surname><given-names>SA</given-names></name></person-group> (<year>1986</year>) Mycological observations: 17–20, nomenclatural notes on some omphaloid genera in Canada: <italic><tp:taxon-name><tp:taxon-name-part taxon-name-part-type="genus">Chrysomphalina</tp:taxon-name-part></tp:taxon-name></italic>, <italic><tp:taxon-name><tp:taxon-name-part taxon-name-part-type="genus">Rickenella</tp:taxon-name-part></tp:taxon-name></italic>, <italic><tp:taxon-name><tp:taxon-name-part taxon-name-part-type="genus">Gerronema</tp:taxon-name-part></tp:taxon-name></italic>, <italic><tp:taxon-name><tp:taxon-name-part taxon-name-part-type="genus">Omphalina</tp:taxon-name-part></tp:taxon-name></italic>. Acta Mycologica Sinica Suppl: 297–304.</mixed-citation></ref><ref id="B44"><mixed-citation xmlns:xlink="http://www.w3.org/1999/xlink" xlink:type="simple"><person-group><name name-style="western"><surname>Norvell</surname><given-names>L</given-names></name><name name-style="western"><surname>Redhead</surname><given-names>S</given-names></name><name name-style="western"><surname>Ammirati</surname><given-names>J</given-names></name></person-group> (<year>1994</year>) <article-title><italic><tp:taxon-name><tp:taxon-name-part taxon-name-part-type="genus">Omphalina</tp:taxon-name-part></tp:taxon-name></italic> sensu lato in North America 1–2. 1: <italic><tp:taxon-name><tp:taxon-name-part taxon-name-part-type="genus">Omphalina</tp:taxon-name-part><tp:taxon-name-part taxon-name-part-type="species">wynniae</tp:taxon-name-part></tp:taxon-name></italic> and the genus <italic><tp:taxon-name><tp:taxon-name-part taxon-name-part-type="genus">Chrysomphalina</tp:taxon-name-part></tp:taxon-name></italic>. 2: <italic><tp:taxon-name><tp:taxon-name-part taxon-name-part-type="genus">Omphalina</tp:taxon-name-part></tp:taxon-name></italic> sensu Bigelow.</article-title><source>Mycotaxon</source><volume>50</volume>: <fpage>379</fpage>–<lpage>407</lpage>.</mixed-citation></ref><ref id="B56"><mixed-citation xmlns:xlink="http://www.w3.org/1999/xlink" xlink:type="simple"><person-group><name name-style="western"><surname>Singer</surname><given-names>R</given-names></name></person-group> (<year>1970</year>) <article-title><tp:taxon-name><tp:taxon-name-part taxon-name-part-type="subtribe">Omphalinae</tp:taxon-name-part></tp:taxon-name> (Clitocybeae – <tp:taxon-name><tp:taxon-name-part taxon-name-part-type="family">Tricholomataceae</tp:taxon-name-part></tp:taxon-name>, <tp:taxon-name><tp:taxon-name-part taxon-name-part-type="class">Basidiomycetes</tp:taxon-name-part></tp:taxon-name>).</article-title><source>Flora Neotropica</source><volume>3</volume>: <fpage>1</fpage>–<lpage>84</lpage>. <ext-link xlink:type="simple" ext-link-type="uri" xlink:href="http://www.jstor.org/stable/4393664">http://www.jstor.org/stable/4393664</ext-link></mixed-citation></ref><ref id="B61"><mixed-citation xmlns:xlink="http://www.w3.org/1999/xlink" xlink:type="simple"><person-group><name name-style="western"><surname>Takashi</surname><given-names>O</given-names></name></person-group> (<year>2009</year>) <article-title>Decomposition of grass leaves by ligninolytic litter-decomposing fungi.</article-title><source>Japanese Society of Grassland Science</source><volume>56</volume>: <fpage>31</fpage>–<lpage>36</lpage>. <ext-link xlink:type="simple" ext-link-type="doi" xlink:href="10.1111/j.1744-697X.2009.00170.x">https://doi.org/10.1111/j.1744-697X.2009.00170.x</ext-link></mixed-citation></ref><ref id="B2"><mixed-citation xmlns:xlink="http://www.w3.org/1999/xlink" xlink:type="simple"><person-group><name name-style="western"><surname>Antonín</surname><given-names>V</given-names></name><name name-style="western"><surname>Beran</surname><given-names>M</given-names></name><name name-style="western"><surname>Borovička</surname><given-names>J</given-names></name><name name-style="western"><surname>Dvořák</surname><given-names>D</given-names></name><name name-style="western"><surname>Holec</surname><given-names>J</given-names></name></person-group> (<year>2011</year>) <article-title><italic><tp:taxon-name><tp:taxon-name-part taxon-name-part-type="genus">Clitocybula</tp:taxon-name-part><tp:taxon-name-part taxon-name-part-type="species">familia</tp:taxon-name-part></tp:taxon-name></italic> (<tp:taxon-name><tp:taxon-name-part taxon-name-part-type="kingdom">Fungi</tp:taxon-name-part></tp:taxon-name>, <tp:taxon-name><tp:taxon-name-part taxon-name-part-type="order">Agaricales</tp:taxon-name-part></tp:taxon-name>) – taxonomy, distribution, ecology and first records in the Czech Republic and Slovakia.</article-title><source>Czech Mycology</source><volume>63</volume>(<issue>1</issue>): <fpage>1</fpage>–<lpage>11</lpage>. <ext-link xlink:type="simple" ext-link-type="doi" xlink:href="10.33585/cmy.63101">https://doi.org/10.33585/cmy.63101</ext-link></mixed-citation></ref><ref id="B30"><mixed-citation xmlns:xlink="http://www.w3.org/1999/xlink" xlink:type="simple"><person-group><name name-style="western"><surname>Latha</surname><given-names>KPD</given-names></name><name name-style="western"><surname>Nanu</surname><given-names>S</given-names></name><name name-style="western"><surname>Sharafudheen</surname><given-names>SA</given-names></name><name name-style="western"><surname>Manimohan</surname><given-names>P</given-names></name></person-group> (<year>2018</year>) <article-title>Two new species of <italic><tp:taxon-name><tp:taxon-name-part taxon-name-part-type="genus">Gerronema</tp:taxon-name-part></tp:taxon-name></italic> (<tp:taxon-name><tp:taxon-name-part taxon-name-part-type="order">Agaricales</tp:taxon-name-part></tp:taxon-name>, <tp:taxon-name><tp:taxon-name-part taxon-name-part-type="phylum">Basidiomycota</tp:taxon-name-part></tp:taxon-name>) from Kerala State, India.</article-title><source>Phytotaxa</source><volume>364</volume>(<issue>1</issue>): <fpage>081</fpage>–<lpage>091</lpage>. <ext-link xlink:type="simple" ext-link-type="doi" xlink:href="10.11646/phytotaxa.364.1.5">https://doi.org/10.11646/phytotaxa.364.1.5</ext-link></mixed-citation></ref><ref id="B60"><mixed-citation xmlns:xlink="http://www.w3.org/1999/xlink" xlink:type="simple"><person-group><name name-style="western"><surname>Takahashi</surname><given-names>H</given-names></name></person-group> (<year>2000</year>) <article-title>Two new species and one new variety of <tp:taxon-name><tp:taxon-name-part taxon-name-part-type="order">Agaricales</tp:taxon-name-part></tp:taxon-name> from central Honshu, Japan.</article-title><source>Mycoscience</source><volume>41</volume>(<issue>1</issue>): <fpage>15</fpage>–<lpage>23</lpage>. <ext-link xlink:type="simple" ext-link-type="doi" xlink:href="10.1007/BF02464381">https://doi.org/10.1007/BF02464381</ext-link></mixed-citation></ref><ref id="B1"><mixed-citation xmlns:xlink="http://www.w3.org/1999/xlink" xlink:type="simple"><person-group><name name-style="western"><surname>Antonín</surname><given-names>V</given-names></name><name name-style="western"><surname>Ryoo</surname><given-names>R</given-names></name><name name-style="western"><surname>Shin</surname><given-names>HD</given-names></name></person-group> (<year>2008</year>) <article-title><italic><tp:taxon-name><tp:taxon-name-part taxon-name-part-type="genus">Gerronema</tp:taxon-name-part><tp:taxon-name-part taxon-name-part-type="species">nemorale</tp:taxon-name-part></tp:taxon-name></italic> (<tp:taxon-name><tp:taxon-name-part taxon-name-part-type="phylum">Basidiomycota</tp:taxon-name-part></tp:taxon-name>, <tp:taxon-name><tp:taxon-name-part taxon-name-part-type="class">Agaricomycetes</tp:taxon-name-part></tp:taxon-name>): Anatomic-morphological, cultivational, enzymatic and molecular characteristics and its first records in the Republic of Korea.</article-title><source>Czech Mycology</source><volume>60</volume>(<issue>2</issue>): <fpage>197</fpage>–<lpage>212</lpage>. <ext-link xlink:type="simple" ext-link-type="doi" xlink:href="10.33585/cmy.60204">https://doi.org/10.33585/cmy.60204</ext-link></mixed-citation></ref><ref id="B24"><mixed-citation xmlns:xlink="http://www.w3.org/1999/xlink" xlink:type="simple"><person-group><name name-style="western"><surname>Kim</surname><given-names>CS</given-names></name><name name-style="western"><surname>Jo</surname><given-names>JW</given-names></name><name name-style="western"><surname>Kwag</surname><given-names>YN</given-names></name><name name-style="western"><surname>Han</surname><given-names>JG</given-names></name><name name-style="western"><surname>Shrestha</surname><given-names>B</given-names></name><name name-style="western"><surname>Sung</surname><given-names>GH</given-names></name><name name-style="western"><surname>Han</surname><given-names>SK</given-names></name></person-group> (<year>2014</year>) <article-title>Taxonomic Re-evaluation of <italic><tp:taxon-name><tp:taxon-name-part taxon-name-part-type="genus">Megacollybia</tp:taxon-name-part></tp:taxon-name></italic> Species in Korea.</article-title><source>Mycobiology</source><volume>42</volume>(<issue>1</issue>): <fpage>22</fpage>–<lpage>26</lpage>. <ext-link xlink:type="simple" ext-link-type="doi" xlink:href="10.5941/MYCO.2014.42.1.22">https://doi.org/10.5941/MYCO.2014.42.1.22</ext-link></mixed-citation></ref><ref id="B48"><mixed-citation xmlns:xlink="http://www.w3.org/1999/xlink" xlink:type="simple"><person-group><name name-style="western"><surname>Pegler</surname><given-names>DN</given-names></name></person-group> (<year>1983</year>) <source>Agaric flora of the Lesser Antilles.</source><publisher-name>Kew Bulletin Additional Series IX</publisher-name>, <publisher-loc>London</publisher-loc>, <size units="page">668 pp</size>.</mixed-citation></ref><ref id="B14"><mixed-citation xmlns:xlink="http://www.w3.org/1999/xlink" xlink:type="simple"><person-group><name name-style="western"><surname>Dennis</surname><given-names>RWG</given-names></name></person-group> (<year>1961</year>) <article-title><tp:taxon-name><tp:taxon-name-part taxon-name-part-type="kingdom">Fungi</tp:taxon-name-part></tp:taxon-name> Venezuelani: IV <tp:taxon-name><tp:taxon-name-part taxon-name-part-type="order">Agaricales</tp:taxon-name-part></tp:taxon-name>.</article-title><source>Kew Bulletin</source><volume>15</volume>(<issue>1</issue>): <fpage>67</fpage>–<lpage>156</lpage>. <ext-link xlink:type="simple" ext-link-type="doi" xlink:href="10.2307/4115784">https://doi.org/10.2307/4115784</ext-link></mixed-citation></ref><ref id="B13"><mixed-citation xmlns:xlink="http://www.w3.org/1999/xlink" xlink:type="simple"><person-group><name name-style="western"><surname>Degreef</surname><given-names>J</given-names></name><name name-style="western"><surname>Ndong</surname><given-names>HE</given-names></name></person-group> (<year>2007</year>) <article-title><italic><tp:taxon-name><tp:taxon-name-part taxon-name-part-type="genus">Gerronema</tp:taxon-name-part><tp:taxon-name-part taxon-name-part-type="species">hungo</tp:taxon-name-part></tp:taxon-name></italic>, a comb. nov. for a poorly known central African edible mushroom. Cryptogamie.</article-title><source>Mycologie</source><volume>28</volume>(<issue>3</issue>): <fpage>171</fpage>–<lpage>176</lpage>. <ext-link xlink:type="simple" ext-link-type="doi" xlink:href="10.1002/yea.1502">https://doi.org/10.1002/yea.1502</ext-link></mixed-citation></ref></ref-list></tp:taxon-treatment>
