# Supplementary material for: ﻿Updated taxonomy on Gerronema (Porotheleaceae, Agaricales) with three new taxa and one new record from China
Source: MycoKeys. 2022 Apr 29;89:87–120. doi: 10.3897/mycokeys.89.79864 (PMC9849079; doi:10.3897/mycokeys.89.79864)
Supplement: XML Treatment for Gerronema microcarpum [file mycokeys.89.79864-treatment2.xml]

<!DOCTYPE tp:taxon-treatment
  PUBLIC "-//TaxonX//DTD Taxonomic Treatment Publishing DTD v0 20100105//EN" "tax-treatment-NSO.dtd">
<tp:taxon-treatment xmlns:tp="http://www.plazi.org/taxpub"><tp:treatment-meta><kwd-group><label>Taxon classification</label><kwd>
                <named-content content-type="kingdom">Fungi</named-content>
              </kwd><kwd>
                <named-content content-type="order">Agaricales</named-content>
              </kwd><kwd>
                <named-content content-type="family">Porotheleaceae</named-content>
              </kwd></kwd-group><mixed-citation publication-type="journal"><person-group><name><surname>Na</surname><given-names>Qin</given-names></name><name><surname>Hu</surname><given-names>Yaping</given-names></name><name><surname>Zeng</surname><given-names>Hui</given-names></name><name><surname>Song</surname><given-names>Zhizhong</given-names></name><name><surname>Ding</surname><given-names>Hui</given-names></name><name><surname>Cheng</surname><given-names>Xianhao</given-names></name><name><surname>Ge</surname><given-names>Yupeng</given-names></name></person-group><article-title>﻿Updated taxonomy on <italic><tp:taxon-name><tp:taxon-name-part taxon-name-part-type="genus" reg="Gerronema">Gerronema</tp:taxon-name-part></tp:taxon-name></italic> (<tp:taxon-name><tp:taxon-name-part taxon-name-part-type="family">Porotheleaceae</tp:taxon-name-part></tp:taxon-name>, <tp:taxon-name><tp:taxon-name-part taxon-name-part-type="order">Agaricales</tp:taxon-name-part></tp:taxon-name>) with three new taxa and one new record from China</article-title><source>MycoKeys</source><day>29</day><month>04</month><year>2022</year><volume>89</volume><fpage>87</fpage><lpage>120</lpage><pub-id pub-id-type="doi">10.3897/mycokeys.89.79864</pub-id></mixed-citation></tp:treatment-meta><tp:nomenclature><label>﻿</label><tp:taxon-name>
              <object-id xmlns:xlink="http://www.w3.org/1999/xlink" content-type="arpha" xlink:type="simple">E6B18864-0297-53FF-9F4D-F17204446312</object-id>
              <tp:taxon-name-part taxon-name-part-type="genus" reg="Gerronema">Gerronema</tp:taxon-name-part>
              <tp:taxon-name-part taxon-name-part-type="species" reg="microcarpum">microcarpum</tp:taxon-name-part>
              <object-id xmlns:xlink="http://www.w3.org/1999/xlink" content-type="mycobank" xlink:type="simple"> 842309</object-id>
            </tp:taxon-name><tp:taxon-authority>Q. Na, H. Zeng &amp; Y.P. Ge</tp:taxon-authority><tp:taxon-status xmlns:xlink="http://www.w3.org/1999/xlink" xlink:type="simple">sp. nov.</tp:taxon-status><xref ref-type="fig" rid="F5">Figs 5</xref><xref ref-type="fig" rid="F6">, 6</xref><xref ref-type="fig" rid="F7">, 7</xref></tp:nomenclature><tp:treatment-sec sec-type="diagnosis" id="SECID0ET2DI"><title>Diagnosis.</title><p>Basidiomata distinctly small. A pileus a bit slimy when moist. Stipe light yellow, base turning to light brown with age. Cheilocystidia common in clavate with rounded apex, rarely fusiform. Pileipellis occasionally with coarse excrescences.</p><fig id="F5" position="float" orientation="portrait"><object-id xmlns:xlink="http://www.w3.org/1999/xlink" content-type="doi" xlink:type="simple">10.3897/mycokeys.89.79864.figure5</object-id><object-id xmlns:xlink="http://www.w3.org/1999/xlink" content-type="arpha" xlink:type="simple">4C94D2E1-5C81-56B1-8C7C-C8678B6BAD42</object-id><label>Figure 5.</label><caption><p>Fresh basidiomata of <italic><tp:taxon-name><tp:taxon-name-part taxon-name-part-type="genus" reg="Gerronema">Gerronema</tp:taxon-name-part><tp:taxon-name-part taxon-name-part-type="species" reg="microcarpum">microcarpum</tp:taxon-name-part></tp:taxon-name></italic> Q. Na, H. Zeng &amp; Y.P. Ge. <bold>a</bold><italic>FFAAS0365</italic><bold>b</bold><italic>FFAAS0372</italic><bold>c–d</bold><italic>FFAAS0375</italic><bold>e</bold><italic>FFAAS0373</italic> (Holotype) <bold>f–g</bold><italic>FFAAS0374</italic><bold>h–i</bold><italic>FFAAS0371</italic>. Scale bars: 10 mm (<bold>a–i</bold>). Photographs <bold>a, e–i</bold> by Yupeng Ge; <bold>b</bold> by Junqing Yan; <bold>c–d</bold> by Qin Na.</p></caption><graphic xmlns:xlink="http://www.w3.org/1999/xlink" xlink:href="mycokeys-89-087-g005.jpg" position="float" orientation="portrait" xlink:type="simple" id="oo_678680.jpg"><uri content-type="original_file" xlink:type="simple">https://binary.pensoft.net/fig/678680</uri></graphic></fig></tp:treatment-sec><tp:treatment-sec sec-type="Holotype" id="SECID0EQ4DI"><title>Holotype.</title><p>China. Zhejiang Province, Lishui City, Qingtian County, Shigu Lake, 6 Aug 2021, Qin Na, Yupeng Ge, Junqing Yan, Zewei Liu, and Yulan Sun, <italic>FFAAS0373</italic> (collection no. MY0526).</p><fig id="F6" position="float" orientation="portrait"><object-id xmlns:xlink="http://www.w3.org/1999/xlink" content-type="doi" xlink:type="simple">10.3897/mycokeys.89.79864.figure6</object-id><object-id xmlns:xlink="http://www.w3.org/1999/xlink" content-type="arpha" xlink:type="simple">C85C68D8-5B97-5821-A63C-92EA4F545514</object-id><label>Figure 6.</label><caption><p>Microscopic features of <italic><tp:taxon-name><tp:taxon-name-part taxon-name-part-type="genus" reg="Gerronema">Gerronema</tp:taxon-name-part><tp:taxon-name-part taxon-name-part-type="species" reg="microcarpum">microcarpum</tp:taxon-name-part></tp:taxon-name></italic> Q. Na, H. Zeng &amp; Y.P. Ge. (<italic>FFAAS0373</italic>, Holotype) <bold>a–e</bold> basidiospores <bold>f</bold> basidia <bold>g–i</bold> cheilocystidia <bold>j</bold> lamellar trama <bold>k</bold> pileipellis <bold>l</bold> stipitipellis and caulocystidia. Scale bars: 5 μm (<bold>a–e</bold>); 10 μm (<bold>f–l</bold>).</p></caption><graphic xmlns:xlink="http://www.w3.org/1999/xlink" xlink:href="mycokeys-89-087-g006.jpg" position="float" orientation="portrait" xlink:type="simple" id="oo_678681.jpg"><uri content-type="original_file" xlink:type="simple">https://binary.pensoft.net/fig/678681</uri></graphic></fig></tp:treatment-sec><tp:treatment-sec sec-type="etymology" id="SECID0EC6DI"><title>Etymology.</title><p>Refers to the small basidiomata.</p></tp:treatment-sec><tp:treatment-sec sec-type="description" id="SECID0EH6DI"><title>Description.</title><p>Pileus 1.5–9.0 mm in diam., at first convex, later applanate in the marginal zone, infundibuliform or deeply umbilicate in the center when old, grayish yellow (2B2) to shallow yellowish brown (2C4), shallowly sulcate, translucent–striate, smooth, a bit slimy when moist, but not hygrophanous. Context yellowish white (2A2), thin. Lamellae close to moderately close, shortly decurrent when young, whitish yellow (1A2), decurrent to deeply decurrent when old, concolorous with the sides. Stipe 5.0–18.0 × 1.0–2.0 mm, hollow or soon becoming hollow, generally central, equal or with slightly broader base, light yellow (2A2), becoming light brown (5C6) towards the base, pruinose, glabrescent when old, base covered with a few white fibrils. Odor and taste indistinctive.</p><fig id="F7" position="float" orientation="portrait"><object-id xmlns:xlink="http://www.w3.org/1999/xlink" content-type="doi" xlink:type="simple">10.3897/mycokeys.89.79864.figure7</object-id><object-id xmlns:xlink="http://www.w3.org/1999/xlink" content-type="arpha" xlink:type="simple">80343EDF-3B61-59D8-BAC8-9DA0F511A9E9</object-id><label>Figure 7.</label><caption><p>Morphological features of <italic><tp:taxon-name><tp:taxon-name-part taxon-name-part-type="genus" reg="Gerronema">Gerronema</tp:taxon-name-part><tp:taxon-name-part taxon-name-part-type="species" reg="microcarpum">microcarpum</tp:taxon-name-part></tp:taxon-name></italic> Q. Na, H. Zeng &amp; Y.P. Ge. (<italic>FFAAS0373</italic>, Holotype) <bold>a</bold> basidiomata <bold>b</bold> basidia <bold>c</bold> basidiospores <bold>d</bold> cheilocystidia <bold>e</bold> stipitipellis and caulocystidia <bold>f</bold> pileipellis. Scale bars: 10 mm (<bold>a</bold>); 10 μm (<bold>b, d–f</bold>); 5 μm (<bold>c</bold>). Drawing by Qin Na and Yupeng Ge.</p></caption><graphic xmlns:xlink="http://www.w3.org/1999/xlink" xlink:href="mycokeys-89-087-g007.jpg" position="float" orientation="portrait" xlink:type="simple" id="oo_678682.jpg"><uri content-type="original_file" xlink:type="simple">https://binary.pensoft.net/fig/678682</uri></graphic></fig><p>Basidiospores [140/7/6] (6.1) 6.3–6.8–7.2 (7.5) × (3.3) 3.5–3.8–4.1 (4.3) μm [<italic>Q</italic> = 1.64–1.95, <italic>Q</italic> = 1.80 ± 0.059] [holotype [40/2/1] (6.1) 6.2–6.7–7.3 (7.5) × 3.4–3.7–4.1 (4.3) μm, <italic>Q</italic> = 1.64–1.95, <italic>Q</italic> = 1.81 ± 0.066], narrowly ellipsoid to cylindrical, hyaline in water and 5% KOH, inamyloid, smooth. Basidia 25–33 × 6–8 μm, 4-spored, clavate, hyaline. Cheilocystidia common in clavate with rounded apex, 31–35 × 5–8 μm, rarely fusiform, thin-walled and hyaline. Pleurocystidia not seen. Lamellar trama subregular; hyphae 2–5 μm wide, thin-walled, hyaline, inamyloid. Pileus trama subregular, sarcodimitic. Pileipellis a cutis, hyphae 3–6 μm wide, light yellow (2B2); terminal elements clavate, utriform, occasionally with coarse excrescences, 19–43 × 4–6 μm, light yellowish brown (2C4) to yellowish brown (2D4) pigment in KOH; true pileocystidia absent. Hyphae of the stipitipellis 2–6 μm wide, hyaline, smooth; caulocystidia long cylindrical or clavate, 26–65 × 4–9 μm, hyaline, thin-walled. All tissues nonreactive in iodine. Clamps present in all tissues.</p></tp:treatment-sec><tp:treatment-sec sec-type="Habit and habitat" id="SECID0EDBAK"><title>Habit and habitat.</title><p>Scattered on rotten wood and twigs in mixed evergreenbroadleaf forests consisting of species of <tp:taxon-name><tp:taxon-name-part taxon-name-part-type="family">Fagaceae</tp:taxon-name-part></tp:taxon-name>, <tp:taxon-name><tp:taxon-name-part taxon-name-part-type="family">Lauraceae</tp:taxon-name-part></tp:taxon-name>, <tp:taxon-name><tp:taxon-name-part taxon-name-part-type="family">Theaceae</tp:taxon-name-part></tp:taxon-name>, <tp:taxon-name><tp:taxon-name-part taxon-name-part-type="family">Ericaceae</tp:taxon-name-part></tp:taxon-name>, <tp:taxon-name><tp:taxon-name-part taxon-name-part-type="family">Symplocaceae</tp:taxon-name-part></tp:taxon-name>, <tp:taxon-name><tp:taxon-name-part taxon-name-part-type="family">Pinaceae</tp:taxon-name-part></tp:taxon-name>, etc. Subtropical monsoon climate or subtropical humid climate.</p></tp:treatment-sec><tp:treatment-sec sec-type="material" id="SECID0EHCAK"><title>Other specimens examined.</title><p>Anhui Province, Chizhou City, Shitai County, Dayan Village, Guniujiang National Natural Reserve, 31 Aug 2019, Qin Na, Yupeng Ge, Hui Zeng, Liangliang Qi, and Junqing Yan, <italic>FFAAS0365</italic> (collection no. MY0259); Fujian Province, Nanping City, Wuyi Mountain, 25 Jul 2020, Qin Na, Yupeng Ge, Yaping Hu, Hui Zeng, and Zewei Liu, <italic>FFAAS0375</italic> (collection no. MY0544); Zhejiang Province, Hangzhou City, Tianmu Mountain, 30 Jul 2021, Qin Na, Yupeng Ge, Zewei Liu, and Yulan Sun, <italic>FFAAS0371</italic> (collection no. MY0424); Lishui City, Liandu District, Baiyun National Forest Park, 2 Aug 2021, Qin Na, Yupeng Ge, Zewei Liu, and Yulan Sun, <italic>FFAAS0372</italic> (collection no. MY0478), Qingtian County, Shigu Lake, 6 Aug 2021, Qin Na, Yupeng Ge, Junqing Yan, Zewei Liu, and Yulan Sun, <italic>FFAAS0374</italic> (collection no. MY0527).</p></tp:treatment-sec><tp:treatment-sec sec-type="remarks" id="SECID0EXCAK"><title>Remarks.</title><p>Characteristics such as tiny omphalinoid basidiomata, decurrent lamellae, inamyloid and narrowly ellipsoid to cylindrical basidiospores, sarcodimitic tramal tissues, a pileipellis with pigmented terminal elements, and long cylindrical or clavate caulocystidia support the placement of this species in <italic><tp:taxon-name><tp:taxon-name-part taxon-name-part-type="genus" reg="Gerronema">Gerronema</tp:taxon-name-part></tp:taxon-name></italic> (<xref ref-type="bibr" rid="B56">Singer 1970</xref>, <xref ref-type="bibr" rid="B58">1986</xref>; <xref ref-type="bibr" rid="B44">Norvell et al. 1994</xref>). Because of its small basidiomata, decurrent lamellae, and subregular pileus trama, <italic><tp:taxon-name><tp:taxon-name-part taxon-name-part-type="genus" reg="Gerronema">G.</tp:taxon-name-part><tp:taxon-name-part taxon-name-part-type="species" reg="kuruvense">kuruvense</tp:taxon-name-part></tp:taxon-name></italic> is difficult to distinguish from <italic><tp:taxon-name><tp:taxon-name-part taxon-name-part-type="genus" reg="Gerronema">G.</tp:taxon-name-part><tp:taxon-name-part taxon-name-part-type="species" reg="microcarpum">microcarpum</tp:taxon-name-part></tp:taxon-name></italic>, but its pileus is orange yellow all over, no cheilocystidia or pleurocystidia are present, and its pileocystidia and caulocystidia are somewhat thick-walled (<xref ref-type="bibr" rid="B30">Latha et al. 2018</xref>). <italic><tp:taxon-name><tp:taxon-name-part taxon-name-part-type="genus" reg="Gerronema">Gerronema</tp:taxon-name-part><tp:taxon-name-part taxon-name-part-type="species" reg="nemorale">nemorale</tp:taxon-name-part></tp:taxon-name></italic> has certain morphological similarities to <italic><tp:taxon-name><tp:taxon-name-part taxon-name-part-type="genus" reg="Gerronema">G.</tp:taxon-name-part><tp:taxon-name-part taxon-name-part-type="species" reg="microcarpum">microcarpum</tp:taxon-name-part></tp:taxon-name></italic>, namely, the presence of tiny yellowish basidiomata, decurrent lamellae, and cylindrical basidiospores (<xref ref-type="bibr" rid="B1">Antonín et al. 2008</xref>, <xref ref-type="bibr" rid="B2">2011</xref>; <xref ref-type="bibr" rid="B61">Takashi 2009</xref>). However, <italic><tp:taxon-name><tp:taxon-name-part taxon-name-part-type="genus" reg="Gerronema">G.</tp:taxon-name-part><tp:taxon-name-part taxon-name-part-type="species" reg="nemorale">nemorale</tp:taxon-name-part></tp:taxon-name></italic> differs in having a pileus with an olive tint, a longer stipe with conspicuous white mycelioid bristles, and larger terminal elements of the pileipellis (up to 150 μm) (<xref ref-type="bibr" rid="B1">Antonín et al. 2008</xref>, <xref ref-type="bibr" rid="B2">2011</xref>; <xref ref-type="bibr" rid="B61">Takashi 2009</xref>). Compared with <italic><tp:taxon-name><tp:taxon-name-part taxon-name-part-type="genus" reg="Gerronema">G.</tp:taxon-name-part><tp:taxon-name-part taxon-name-part-type="species" reg="microcarpum">microcarpum</tp:taxon-name-part></tp:taxon-name></italic>, <italic><tp:taxon-name><tp:taxon-name-part taxon-name-part-type="genus" reg="Gerronema">G.</tp:taxon-name-part><tp:taxon-name-part taxon-name-part-type="species" reg="subchrysophyllum">subchrysophyllum</tp:taxon-name-part></tp:taxon-name></italic> (Murrill) Singer has an olive-umber pileus fading to grayish when old, larger and ellipsoid basidiospores (4.3–8.5 × 2.5–6.3 μm), and sometimes basidiole-like cheilocystidia (<xref ref-type="bibr" rid="B56">Singer 1970</xref>). <italic><tp:taxon-name><tp:taxon-name-part taxon-name-part-type="genus" reg="Gerronema">Gerronema</tp:taxon-name-part><tp:taxon-name-part taxon-name-part-type="species" reg="keralense">keralense</tp:taxon-name-part></tp:taxon-name></italic> and <italic><tp:taxon-name><tp:taxon-name-part taxon-name-part-type="genus" reg="Gerronema">G.</tp:taxon-name-part><tp:taxon-name-part taxon-name-part-type="species" reg="strombodes">strombodes</tp:taxon-name-part></tp:taxon-name></italic> are easily mistaken for <italic><tp:taxon-name><tp:taxon-name-part taxon-name-part-type="genus" reg="Gerronema">G.</tp:taxon-name-part><tp:taxon-name-part taxon-name-part-type="species" reg="microcarpum">microcarpum</tp:taxon-name-part></tp:taxon-name></italic>, but both the two closely related species are distinguishable by their absence of cheilocystidia or their partially thick-walled pileipellis and stipitipellis (<xref ref-type="bibr" rid="B56">Singer 1970</xref>; <xref ref-type="bibr" rid="B1">Antonín et al. 2008</xref>; <xref ref-type="bibr" rid="B30">Latha et al. 2018</xref>; <xref ref-type="bibr" rid="B24">Kim et al. 2014</xref>).</p></tp:treatment-sec><ref-list><ref id="B56"><mixed-citation xmlns:xlink="http://www.w3.org/1999/xlink" xlink:type="simple"><person-group><name name-style="western"><surname>Singer</surname><given-names>R</given-names></name></person-group> (<year>1970</year>) <article-title><tp:taxon-name><tp:taxon-name-part taxon-name-part-type="subtribe">Omphalinae</tp:taxon-name-part></tp:taxon-name> (Clitocybeae – <tp:taxon-name><tp:taxon-name-part taxon-name-part-type="family">Tricholomataceae</tp:taxon-name-part></tp:taxon-name>, <tp:taxon-name><tp:taxon-name-part taxon-name-part-type="class">Basidiomycetes</tp:taxon-name-part></tp:taxon-name>).</article-title><source>Flora Neotropica</source><volume>3</volume>: <fpage>1</fpage>–<lpage>84</lpage>. <ext-link xlink:type="simple" ext-link-type="uri" xlink:href="http://www.jstor.org/stable/4393664">http://www.jstor.org/stable/4393664</ext-link></mixed-citation></ref><ref id="B58"><mixed-citation xmlns:xlink="http://www.w3.org/1999/xlink" xlink:type="simple"><person-group><name name-style="western"><surname>Singer</surname><given-names>R</given-names></name></person-group> (<year>1986</year>) <source>The <tp:taxon-name><tp:taxon-name-part taxon-name-part-type="order">Agaricales</tp:taxon-name-part></tp:taxon-name> in modern taxonomy, 4<sup>th</sup> edn.</source><publisher-name>Koeltz Scientific Books</publisher-name>, <publisher-loc>Königstein</publisher-loc>, <size units="page">981 pp</size>.</mixed-citation></ref><ref id="B44"><mixed-citation xmlns:xlink="http://www.w3.org/1999/xlink" xlink:type="simple"><person-group><name name-style="western"><surname>Norvell</surname><given-names>L</given-names></name><name name-style="western"><surname>Redhead</surname><given-names>S</given-names></name><name name-style="western"><surname>Ammirati</surname><given-names>J</given-names></name></person-group> (<year>1994</year>) <article-title><italic><tp:taxon-name><tp:taxon-name-part taxon-name-part-type="genus">Omphalina</tp:taxon-name-part></tp:taxon-name></italic> sensu lato in North America 1–2. 1: <italic><tp:taxon-name><tp:taxon-name-part taxon-name-part-type="genus">Omphalina</tp:taxon-name-part><tp:taxon-name-part taxon-name-part-type="species">wynniae</tp:taxon-name-part></tp:taxon-name></italic> and the genus <italic><tp:taxon-name><tp:taxon-name-part taxon-name-part-type="genus">Chrysomphalina</tp:taxon-name-part></tp:taxon-name></italic>. 2: <italic><tp:taxon-name><tp:taxon-name-part taxon-name-part-type="genus">Omphalina</tp:taxon-name-part></tp:taxon-name></italic> sensu Bigelow.</article-title><source>Mycotaxon</source><volume>50</volume>: <fpage>379</fpage>–<lpage>407</lpage>.</mixed-citation></ref><ref id="B30"><mixed-citation xmlns:xlink="http://www.w3.org/1999/xlink" xlink:type="simple"><person-group><name name-style="western"><surname>Latha</surname><given-names>KPD</given-names></name><name name-style="western"><surname>Nanu</surname><given-names>S</given-names></name><name name-style="western"><surname>Sharafudheen</surname><given-names>SA</given-names></name><name name-style="western"><surname>Manimohan</surname><given-names>P</given-names></name></person-group> (<year>2018</year>) <article-title>Two new species of <italic><tp:taxon-name><tp:taxon-name-part taxon-name-part-type="genus">Gerronema</tp:taxon-name-part></tp:taxon-name></italic> (<tp:taxon-name><tp:taxon-name-part taxon-name-part-type="order">Agaricales</tp:taxon-name-part></tp:taxon-name>, <tp:taxon-name><tp:taxon-name-part taxon-name-part-type="phylum">Basidiomycota</tp:taxon-name-part></tp:taxon-name>) from Kerala State, India.</article-title><source>Phytotaxa</source><volume>364</volume>(<issue>1</issue>): <fpage>081</fpage>–<lpage>091</lpage>. <ext-link xlink:type="simple" ext-link-type="doi" xlink:href="10.11646/phytotaxa.364.1.5">https://doi.org/10.11646/phytotaxa.364.1.5</ext-link></mixed-citation></ref><ref id="B1"><mixed-citation xmlns:xlink="http://www.w3.org/1999/xlink" xlink:type="simple"><person-group><name name-style="western"><surname>Antonín</surname><given-names>V</given-names></name><name name-style="western"><surname>Ryoo</surname><given-names>R</given-names></name><name name-style="western"><surname>Shin</surname><given-names>HD</given-names></name></person-group> (<year>2008</year>) <article-title><italic><tp:taxon-name><tp:taxon-name-part taxon-name-part-type="genus">Gerronema</tp:taxon-name-part><tp:taxon-name-part taxon-name-part-type="species">nemorale</tp:taxon-name-part></tp:taxon-name></italic> (<tp:taxon-name><tp:taxon-name-part taxon-name-part-type="phylum">Basidiomycota</tp:taxon-name-part></tp:taxon-name>, <tp:taxon-name><tp:taxon-name-part taxon-name-part-type="class">Agaricomycetes</tp:taxon-name-part></tp:taxon-name>): Anatomic-morphological, cultivational, enzymatic and molecular characteristics and its first records in the Republic of Korea.</article-title><source>Czech Mycology</source><volume>60</volume>(<issue>2</issue>): <fpage>197</fpage>–<lpage>212</lpage>. <ext-link xlink:type="simple" ext-link-type="doi" xlink:href="10.33585/cmy.60204">https://doi.org/10.33585/cmy.60204</ext-link></mixed-citation></ref><ref id="B2"><mixed-citation xmlns:xlink="http://www.w3.org/1999/xlink" xlink:type="simple"><person-group><name name-style="western"><surname>Antonín</surname><given-names>V</given-names></name><name name-style="western"><surname>Beran</surname><given-names>M</given-names></name><name name-style="western"><surname>Borovička</surname><given-names>J</given-names></name><name name-style="western"><surname>Dvořák</surname><given-names>D</given-names></name><name name-style="western"><surname>Holec</surname><given-names>J</given-names></name></person-group> (<year>2011</year>) <article-title><italic><tp:taxon-name><tp:taxon-name-part taxon-name-part-type="genus">Clitocybula</tp:taxon-name-part><tp:taxon-name-part taxon-name-part-type="species">familia</tp:taxon-name-part></tp:taxon-name></italic> (<tp:taxon-name><tp:taxon-name-part taxon-name-part-type="kingdom">Fungi</tp:taxon-name-part></tp:taxon-name>, <tp:taxon-name><tp:taxon-name-part taxon-name-part-type="order">Agaricales</tp:taxon-name-part></tp:taxon-name>) – taxonomy, distribution, ecology and first records in the Czech Republic and Slovakia.</article-title><source>Czech Mycology</source><volume>63</volume>(<issue>1</issue>): <fpage>1</fpage>–<lpage>11</lpage>. <ext-link xlink:type="simple" ext-link-type="doi" xlink:href="10.33585/cmy.63101">https://doi.org/10.33585/cmy.63101</ext-link></mixed-citation></ref><ref id="B61"><mixed-citation xmlns:xlink="http://www.w3.org/1999/xlink" xlink:type="simple"><person-group><name name-style="western"><surname>Takashi</surname><given-names>O</given-names></name></person-group> (<year>2009</year>) <article-title>Decomposition of grass leaves by ligninolytic litter-decomposing fungi.</article-title><source>Japanese Society of Grassland Science</source><volume>56</volume>: <fpage>31</fpage>–<lpage>36</lpage>. <ext-link xlink:type="simple" ext-link-type="doi" xlink:href="10.1111/j.1744-697X.2009.00170.x">https://doi.org/10.1111/j.1744-697X.2009.00170.x</ext-link></mixed-citation></ref><ref id="B24"><mixed-citation xmlns:xlink="http://www.w3.org/1999/xlink" xlink:type="simple"><person-group><name name-style="western"><surname>Kim</surname><given-names>CS</given-names></name><name name-style="western"><surname>Jo</surname><given-names>JW</given-names></name><name name-style="western"><surname>Kwag</surname><given-names>YN</given-names></name><name name-style="western"><surname>Han</surname><given-names>JG</given-names></name><name name-style="western"><surname>Shrestha</surname><given-names>B</given-names></name><name name-style="western"><surname>Sung</surname><given-names>GH</given-names></name><name name-style="western"><surname>Han</surname><given-names>SK</given-names></name></person-group> (<year>2014</year>) <article-title>Taxonomic Re-evaluation of <italic><tp:taxon-name><tp:taxon-name-part taxon-name-part-type="genus">Megacollybia</tp:taxon-name-part></tp:taxon-name></italic> Species in Korea.</article-title><source>Mycobiology</source><volume>42</volume>(<issue>1</issue>): <fpage>22</fpage>–<lpage>26</lpage>. <ext-link xlink:type="simple" ext-link-type="doi" xlink:href="10.5941/MYCO.2014.42.1.22">https://doi.org/10.5941/MYCO.2014.42.1.22</ext-link></mixed-citation></ref></ref-list></tp:taxon-treatment>
