# Supplementary material for: ﻿Updated taxonomy on Gerronema (Porotheleaceae, Agaricales) with three new taxa and one new record from China
Source: MycoKeys. 2022 Apr 29;89:87–120. doi: 10.3897/mycokeys.89.79864 (PMC9849079; doi:10.3897/mycokeys.89.79864)
Supplement: XML Treatment for Gerronema zhujian [file mycokeys.89.79864-treatment3.xml]

<!DOCTYPE tp:taxon-treatment
  PUBLIC "-//TaxonX//DTD Taxonomic Treatment Publishing DTD v0 20100105//EN" "tax-treatment-NSO.dtd">
<tp:taxon-treatment xmlns:tp="http://www.plazi.org/taxpub"><tp:treatment-meta><kwd-group><label>Taxon classification</label><kwd>
                <named-content content-type="kingdom">Fungi</named-content>
              </kwd><kwd>
                <named-content content-type="order">Agaricales</named-content>
              </kwd><kwd>
                <named-content content-type="family">Porotheleaceae</named-content>
              </kwd></kwd-group><mixed-citation publication-type="journal"><person-group><name><surname>Na</surname><given-names>Qin</given-names></name><name><surname>Hu</surname><given-names>Yaping</given-names></name><name><surname>Zeng</surname><given-names>Hui</given-names></name><name><surname>Song</surname><given-names>Zhizhong</given-names></name><name><surname>Ding</surname><given-names>Hui</given-names></name><name><surname>Cheng</surname><given-names>Xianhao</given-names></name><name><surname>Ge</surname><given-names>Yupeng</given-names></name></person-group><article-title>﻿Updated taxonomy on <italic><tp:taxon-name><tp:taxon-name-part taxon-name-part-type="genus" reg="Gerronema">Gerronema</tp:taxon-name-part></tp:taxon-name></italic> (<tp:taxon-name><tp:taxon-name-part taxon-name-part-type="family">Porotheleaceae</tp:taxon-name-part></tp:taxon-name>, <tp:taxon-name><tp:taxon-name-part taxon-name-part-type="order">Agaricales</tp:taxon-name-part></tp:taxon-name>) with three new taxa and one new record from China</article-title><source>MycoKeys</source><day>29</day><month>04</month><year>2022</year><volume>89</volume><fpage>87</fpage><lpage>120</lpage><pub-id pub-id-type="doi">10.3897/mycokeys.89.79864</pub-id></mixed-citation></tp:treatment-meta><tp:nomenclature><label>﻿</label><tp:taxon-name>
              <object-id xmlns:xlink="http://www.w3.org/1999/xlink" content-type="arpha" xlink:type="simple">ED149D7D-F569-5632-A8FF-4B06FCAC6433</object-id>
              <tp:taxon-name-part taxon-name-part-type="genus" reg="Gerronema">Gerronema</tp:taxon-name-part>
              <tp:taxon-name-part taxon-name-part-type="species" reg="zhujian">zhujian</tp:taxon-name-part>
              <object-id xmlns:xlink="http://www.w3.org/1999/xlink" content-type="mycobank" xlink:type="simple"> 842310</object-id>
            </tp:taxon-name><tp:taxon-authority>Q. Na, H. Zeng &amp; Y.P. Ge</tp:taxon-authority><tp:taxon-status xmlns:xlink="http://www.w3.org/1999/xlink" xlink:type="simple">sp. nov.</tp:taxon-status><xref ref-type="fig" rid="F8">Figs 8</xref><xref ref-type="fig" rid="F9">, 9</xref><xref ref-type="fig" rid="F10">, 10</xref></tp:nomenclature><tp:treatment-sec sec-type="diagnosis" id="SECID0EEKAK"><title>Diagnosis.</title><p>Pileus fuscous and densely covered with tiny, deep brown fur or scales, distinctly radially striped with darkened lines. Stipe white, upper part slight brown when old. Cheilocystidia present. Pileipellis without coarse excrescences.</p><fig id="F8" position="float" orientation="portrait"><object-id xmlns:xlink="http://www.w3.org/1999/xlink" content-type="doi" xlink:type="simple">10.3897/mycokeys.89.79864.figure8</object-id><object-id xmlns:xlink="http://www.w3.org/1999/xlink" content-type="arpha" xlink:type="simple">2FAB70CE-B98E-570C-9542-7D2BF953D552</object-id><label>Figure 8.</label><caption><p>Fresh basidiomata of <italic><tp:taxon-name><tp:taxon-name-part taxon-name-part-type="genus" reg="Gerronema">Gerronema</tp:taxon-name-part><tp:taxon-name-part taxon-name-part-type="species" reg="zhujian">zhujian</tp:taxon-name-part></tp:taxon-name></italic> Q. Na, H. Zeng &amp; Y.P. Ge. <bold>a–b</bold><italic>FFAAS0364</italic><bold>c–d</bold><italic>FFAAS0376</italic> (Holotype) <bold>e–f</bold><italic>FFAAS0370</italic>. Scale bars: 10 mm (<bold>a–f</bold>). Photographs <bold>a–b, e–f</bold> by Liangliang Qi <bold>c–d</bold> by Junqing Yan.</p></caption><graphic xmlns:xlink="http://www.w3.org/1999/xlink" xlink:href="mycokeys-89-087-g008.jpg" position="float" orientation="portrait" xlink:type="simple" id="oo_678683.jpg"><uri content-type="original_file" xlink:type="simple">https://binary.pensoft.net/fig/678683</uri></graphic></fig></tp:treatment-sec><tp:treatment-sec sec-type="Holotype" id="SECID0ETLAK"><title>Holotype.</title><p>China. Fujian Province, Nanping City, Wuyi Mountain, 25 Jul. 2020, Qin Na, Yupeng Ge, Yaping Hu, Hui Zeng, and Zewei Liu, <italic>FFAAS0376</italic> (collection no. MY0553).</p><fig id="F9" position="float" orientation="portrait"><object-id xmlns:xlink="http://www.w3.org/1999/xlink" content-type="doi" xlink:type="simple">10.3897/mycokeys.89.79864.figure9</object-id><object-id xmlns:xlink="http://www.w3.org/1999/xlink" content-type="arpha" xlink:type="simple">88FD838B-4D65-5440-9C39-07A6B2D2F446</object-id><label>Figure 9.</label><caption><p>Microscopic features of <italic><tp:taxon-name><tp:taxon-name-part taxon-name-part-type="genus" reg="Gerronema">Gerronema</tp:taxon-name-part><tp:taxon-name-part taxon-name-part-type="species" reg="zhujian">zhujian</tp:taxon-name-part></tp:taxon-name></italic> Q. Na, H. Zeng &amp; Y.P. Ge. (<italic>FFAAS0376</italic>, Holotype) <bold>a–e</bold> basidiospores <bold>f</bold> basidia <bold>g–i</bold> cheilocystidia <bold>j</bold> lamellar trama <bold>k</bold> pileipellis <bold>l</bold> stipitipellis and caulocystidia. Scale bars: 5 μm (<bold>a–e</bold>); 10 μm (<bold>f–l</bold>).</p></caption><graphic xmlns:xlink="http://www.w3.org/1999/xlink" xlink:href="mycokeys-89-087-g009.jpg" position="float" orientation="portrait" xlink:type="simple" id="oo_678684.jpg"><uri content-type="original_file" xlink:type="simple">https://binary.pensoft.net/fig/678684</uri></graphic></fig></tp:treatment-sec><tp:treatment-sec sec-type="etymology" id="SECID0EFNAK"><title>Etymology.</title><p>The name refers to the centrally depressed, umbilicate basidiocarps, which resemble an eye or a loudspeaker; zhujian is a mythical one-eyed Chinese creature who is usually very noisy, like a walking loudspeaker.</p><fig id="F10" position="float" orientation="portrait"><object-id xmlns:xlink="http://www.w3.org/1999/xlink" content-type="doi" xlink:type="simple">10.3897/mycokeys.89.79864.figure10</object-id><object-id xmlns:xlink="http://www.w3.org/1999/xlink" content-type="arpha" xlink:type="simple">65A07708-AA18-574B-A560-8CC2451467AB</object-id><label>Figure 10.</label><caption><p>Morphological features of <italic><tp:taxon-name><tp:taxon-name-part taxon-name-part-type="genus" reg="Gerronema">Gerronema</tp:taxon-name-part><tp:taxon-name-part taxon-name-part-type="species" reg="zhujian">zhujian</tp:taxon-name-part></tp:taxon-name></italic> Q. Na, H. Zeng &amp; Y.P. Ge. (<italic>FFAAS0376</italic>, Holotype) <bold>a</bold> basidiomata <bold>b</bold> basidia <bold>c</bold> basidiospores <bold>d</bold> cheilocystidia <bold>e</bold> stipitipellis and caulocystidia <bold>f</bold> pileipellis. Scale bars: 10 mm (<bold>a</bold>); 10 μm (<bold>b–f</bold>). Drawing by Qin Na and Yupeng Ge.</p></caption><graphic xmlns:xlink="http://www.w3.org/1999/xlink" xlink:href="mycokeys-89-087-g010.jpg" position="float" orientation="portrait" xlink:type="simple" id="oo_678685.jpg"><uri content-type="original_file" xlink:type="simple">https://binary.pensoft.net/fig/678685</uri></graphic></fig></tp:treatment-sec><tp:treatment-sec sec-type="description" id="SECID0EUOAK"><title>Description.</title><p>Pileus 8.6–18.5 mm in diam., convex to broadly convex, papillate, applanate and centrally depressed, subumbilicate to umbilicate with age, pellucid-striate to rugulo-striate, or sulcate, always ± distinctly radially striped with darkened lines, fuliginous-fuscous (2F8) or fuscous (4F8) at center when young, grayish white (3B1) towards the margin, fading to brown (3F8) at the center, yellowish-brown (4E8) towards the margin, densely covered with tiny, deep brown (4F4) fur or scales, slightly sparse with age, with a slightly involuted margin. Context white, thin, tough. Lamellae subdecurrent to decurrent, moderately broad, pure white to yellowish-white (4A2), edges concolorous with the sides. Stipe 19.0–25.0 × 1.0–1.5 mm, central, cylindrical, almost equal above, white, slight brown (8D3–8D4) in upper part when old, fibrous, hollow, pruinose, base slightly swollen with tiny, white fine hairs. Odorless, taste mild.</p><p>Basidiospores [80/4/3] (6.3) 6.7–7.4–8.0 (8.5) × (3.2) 3.7–4.1–4.6 (4.8) μm [<italic>Q</italic> = 1.64–2.07, <italic>Q</italic> = 1.81 ± 0.076] [holotype [40/2/1] (6.3) 6.6–7.4–7.9 (8.3) × (3.2) 3.7–4.0–4.5 (4.6) μm, <italic>Q</italic> = 1.69–2.07, <italic>Q</italic> = 1.82 ± 0.087], narrowly ellipsoid to cylindrical, hyaline, guttulate, thin-walled, inamyloid. Basidia 28–40 × 6–9 μm, hyaline, clavate, 4-spored. Cheilocystidia 29–46 × 7–13 μm, subfusiform, clavate, apex usually swollen, hyaline. Pleurocystidia absent. Lamellar trama subregular; hyphae 3–8 μm wide, thin-walled, hyaline, inamyloid. Pileus trama subregular, sarcodimitic. Pileipellis hyphae 3–6 μm wide, a cutis, light yellow (2B2); terminal elements utriform or clavate, 25–49 × 6–9 μm, light yellowish brown (2C4) to yellowish brown (2C6) pigmented, especially in the apex; true pileocystidia absent. Hyphae of the stipitipellis 2–8 μm wide, hyaline, smooth; caulocystidia long cylindrical, sometimes with rounded apex, 27–47 × 4–8 μm, hyaline, thin-walled. All tissues nonreactive in iodine. Clamps present in all tissues.</p></tp:treatment-sec><tp:treatment-sec sec-type="Habit and habitat" id="SECID0EDPAK"><title>Habit and habitat.</title><p>Solitary to scattered on rotten wood, branches, and twigs in <tp:taxon-name><tp:taxon-name-part taxon-name-part-type="family">Theaceae</tp:taxon-name-part></tp:taxon-name>, <tp:taxon-name><tp:taxon-name-part taxon-name-part-type="family">Fagaceae</tp:taxon-name-part></tp:taxon-name>, <tp:taxon-name><tp:taxon-name-part taxon-name-part-type="family">Symplocaceae</tp:taxon-name-part></tp:taxon-name>, <tp:taxon-name><tp:taxon-name-part taxon-name-part-type="family">Lauraceae</tp:taxon-name-part></tp:taxon-name>, <tp:taxon-name><tp:taxon-name-part taxon-name-part-type="family">Aquifoliaceae</tp:taxon-name-part></tp:taxon-name>, <tp:taxon-name><tp:taxon-name-part taxon-name-part-type="family">Ericaceae</tp:taxon-name-part></tp:taxon-name>, and <tp:taxon-name><tp:taxon-name-part taxon-name-part-type="family">Pinaceae</tp:taxon-name-part></tp:taxon-name> mixed forests. Subtropical monsoon climate, subtropical humid climate or subtropical maritime monsoon climate.</p></tp:treatment-sec><tp:treatment-sec sec-type="material" id="SECID0EMQAK"><title>Other specimens examined.</title><p>Anhui Province, Chizhou City, Shitai County, Dayan Village, Guniujiang National Natural Reserve, 26 Jul 2019, Qin Na, Yupeng Ge, Hui Zeng, Junqing Yan, and Liangliang Qi, <italic>FFAAS0364</italic> (collection no. MY0256); Fujian Province, Sanming City, Mingxi County, Junzifeng National Natural Reserve, 23 Jun 2021, Qin Na, Yupeng Ge, Liangliang Qi, and Binrong Ke, <italic>FFAAS0370</italic> (collection no. MY0296).</p></tp:treatment-sec><tp:treatment-sec sec-type="remarks" id="SECID0EWQAK"><title>Remarks.</title><p><italic><tp:taxon-name><tp:taxon-name-part taxon-name-part-type="genus" reg="Gerronema">Gerronema</tp:taxon-name-part><tp:taxon-name-part taxon-name-part-type="species" reg="zhujian">zhujian</tp:taxon-name-part></tp:taxon-name></italic> is unique among <italic><tp:taxon-name><tp:taxon-name-part taxon-name-part-type="genus" reg="Gerronema">Gerronema</tp:taxon-name-part></tp:taxon-name></italic> on account of its fuscous pileus with tiny, dark brown fur or scales, its distinctly radially striping with darkened lines, cheilocystidia present and pileipellis without coarse excrescences. Two species of <italic><tp:taxon-name><tp:taxon-name-part taxon-name-part-type="genus" reg="Omphalina">Omphalina</tp:taxon-name-part></tp:taxon-name></italic> characterized by dark pigments in the pileus–<italic><tp:taxon-name><tp:taxon-name-part taxon-name-part-type="genus" reg="Omphalina">Omphalina</tp:taxon-name-part><tp:taxon-name-part taxon-name-part-type="species" reg="depauperata">depauperata</tp:taxon-name-part></tp:taxon-name></italic> (Singer) Raithelh. and <italic><tp:taxon-name><tp:taxon-name-part taxon-name-part-type="genus" reg="Omphalina">O.</tp:taxon-name-part><tp:taxon-name-part taxon-name-part-type="species" reg="subpallida">subpallida</tp:taxon-name-part></tp:taxon-name></italic> (Singer) Raithelh., formerly named <italic><tp:taxon-name><tp:taxon-name-part taxon-name-part-type="genus" reg="Gerronema">G.</tp:taxon-name-part><tp:taxon-name-part taxon-name-part-type="species" reg="subpallidum">subpallidum</tp:taxon-name-part></tp:taxon-name></italic> Singer and <italic><tp:taxon-name><tp:taxon-name-part taxon-name-part-type="genus" reg="Gerronema">G.</tp:taxon-name-part><tp:taxon-name-part taxon-name-part-type="species" reg="depauperatum">depauperatum</tp:taxon-name-part></tp:taxon-name></italic> Singer, respectively, have been described from Argentina. These two species most closely resemble <italic><tp:taxon-name><tp:taxon-name-part taxon-name-part-type="genus" reg="Gerronema">G.</tp:taxon-name-part><tp:taxon-name-part taxon-name-part-type="species" reg="zhujian">zhujian</tp:taxon-name-part></tp:taxon-name></italic> but differ in having a hyaline or white stipe, ellipsoid basidiospores, and no cheilocystidia (<xref ref-type="bibr" rid="B56">Singer 1970</xref>). <italic><tp:taxon-name><tp:taxon-name-part taxon-name-part-type="genus" reg="Gerronema">Gerronema</tp:taxon-name-part><tp:taxon-name-part taxon-name-part-type="species" reg="chrysocarpum">chrysocarpum</tp:taxon-name-part></tp:taxon-name></italic> is closely allied to <italic><tp:taxon-name><tp:taxon-name-part taxon-name-part-type="genus" reg="Gerronema">G.</tp:taxon-name-part><tp:taxon-name-part taxon-name-part-type="species" reg="zhujian">zhujian</tp:taxon-name-part></tp:taxon-name></italic> on the basis of the dark brown coloration of the umbilicus of its pileus, its whitish stipe, and similarly shaped basidiospores (<xref ref-type="bibr" rid="B31">Liu 1995</xref>). This taxon differs from <italic><tp:taxon-name><tp:taxon-name-part taxon-name-part-type="genus" reg="Gerronema">G.</tp:taxon-name-part><tp:taxon-name-part taxon-name-part-type="species" reg="zhujian">zhujian</tp:taxon-name-part></tp:taxon-name></italic> in having a viscid and glabrescent pileus, pale orange lamellar margin, and pleurocystidia (<xref ref-type="bibr" rid="B31">Liu 1995</xref>). Other species of <italic><tp:taxon-name><tp:taxon-name-part taxon-name-part-type="genus" reg="Gerronema">Gerronema</tp:taxon-name-part></tp:taxon-name></italic>, such as <italic><tp:taxon-name><tp:taxon-name-part taxon-name-part-type="genus" reg="Gerronema">G.</tp:taxon-name-part><tp:taxon-name-part taxon-name-part-type="species" reg="nemorale">nemorale</tp:taxon-name-part></tp:taxon-name></italic> and <italic><tp:taxon-name><tp:taxon-name-part taxon-name-part-type="genus" reg="Gerronema">G.</tp:taxon-name-part><tp:taxon-name-part taxon-name-part-type="species" reg="strombodes">strombodes</tp:taxon-name-part></tp:taxon-name></italic>, have a distinctly yellow, yellowish orange, olive yellow to yellowish brown pileus, and their micromorphological features are also different (<xref ref-type="bibr" rid="B56">Singer 1970</xref>; <xref ref-type="bibr" rid="B1">Antonín et al. 2008</xref>; <xref ref-type="bibr" rid="B30">Latha et al. 2018</xref>).</p></tp:treatment-sec><ref-list><ref id="B56"><mixed-citation xmlns:xlink="http://www.w3.org/1999/xlink" xlink:type="simple"><person-group><name name-style="western"><surname>Singer</surname><given-names>R</given-names></name></person-group> (<year>1970</year>) <article-title><tp:taxon-name><tp:taxon-name-part taxon-name-part-type="subtribe">Omphalinae</tp:taxon-name-part></tp:taxon-name> (Clitocybeae – <tp:taxon-name><tp:taxon-name-part taxon-name-part-type="family">Tricholomataceae</tp:taxon-name-part></tp:taxon-name>, <tp:taxon-name><tp:taxon-name-part taxon-name-part-type="class">Basidiomycetes</tp:taxon-name-part></tp:taxon-name>).</article-title><source>Flora Neotropica</source><volume>3</volume>: <fpage>1</fpage>–<lpage>84</lpage>. <ext-link xlink:type="simple" ext-link-type="uri" xlink:href="http://www.jstor.org/stable/4393664">http://www.jstor.org/stable/4393664</ext-link></mixed-citation></ref><ref id="B31"><mixed-citation xmlns:xlink="http://www.w3.org/1999/xlink" xlink:type="simple"><person-group><name name-style="western"><surname>Liu</surname><given-names>PG</given-names></name></person-group> (<year>1995</year>) <article-title>Five new species of <tp:taxon-name><tp:taxon-name-part taxon-name-part-type="order">Agaricales</tp:taxon-name-part></tp:taxon-name> from Southern and Southeastern Yunnan, China.</article-title><source>Mycotaxon</source><volume>6</volume>: <fpage>89</fpage>–<lpage>105</lpage>.</mixed-citation></ref><ref id="B1"><mixed-citation xmlns:xlink="http://www.w3.org/1999/xlink" xlink:type="simple"><person-group><name name-style="western"><surname>Antonín</surname><given-names>V</given-names></name><name name-style="western"><surname>Ryoo</surname><given-names>R</given-names></name><name name-style="western"><surname>Shin</surname><given-names>HD</given-names></name></person-group> (<year>2008</year>) <article-title><italic><tp:taxon-name><tp:taxon-name-part taxon-name-part-type="genus">Gerronema</tp:taxon-name-part><tp:taxon-name-part taxon-name-part-type="species">nemorale</tp:taxon-name-part></tp:taxon-name></italic> (<tp:taxon-name><tp:taxon-name-part taxon-name-part-type="phylum">Basidiomycota</tp:taxon-name-part></tp:taxon-name>, <tp:taxon-name><tp:taxon-name-part taxon-name-part-type="class">Agaricomycetes</tp:taxon-name-part></tp:taxon-name>): Anatomic-morphological, cultivational, enzymatic and molecular characteristics and its first records in the Republic of Korea.</article-title><source>Czech Mycology</source><volume>60</volume>(<issue>2</issue>): <fpage>197</fpage>–<lpage>212</lpage>. <ext-link xlink:type="simple" ext-link-type="doi" xlink:href="10.33585/cmy.60204">https://doi.org/10.33585/cmy.60204</ext-link></mixed-citation></ref><ref id="B30"><mixed-citation xmlns:xlink="http://www.w3.org/1999/xlink" xlink:type="simple"><person-group><name name-style="western"><surname>Latha</surname><given-names>KPD</given-names></name><name name-style="western"><surname>Nanu</surname><given-names>S</given-names></name><name name-style="western"><surname>Sharafudheen</surname><given-names>SA</given-names></name><name name-style="western"><surname>Manimohan</surname><given-names>P</given-names></name></person-group> (<year>2018</year>) <article-title>Two new species of <italic><tp:taxon-name><tp:taxon-name-part taxon-name-part-type="genus">Gerronema</tp:taxon-name-part></tp:taxon-name></italic> (<tp:taxon-name><tp:taxon-name-part taxon-name-part-type="order">Agaricales</tp:taxon-name-part></tp:taxon-name>, <tp:taxon-name><tp:taxon-name-part taxon-name-part-type="phylum">Basidiomycota</tp:taxon-name-part></tp:taxon-name>) from Kerala State, India.</article-title><source>Phytotaxa</source><volume>364</volume>(<issue>1</issue>): <fpage>081</fpage>–<lpage>091</lpage>. <ext-link xlink:type="simple" ext-link-type="doi" xlink:href="10.11646/phytotaxa.364.1.5">https://doi.org/10.11646/phytotaxa.364.1.5</ext-link></mixed-citation></ref></ref-list></tp:taxon-treatment>
