# Supplementary material for: ﻿Updated taxonomy on Gerronema (Porotheleaceae, Agaricales) with three new taxa and one new record from China
Source: MycoKeys. 2022 Apr 29;89:87–120. doi: 10.3897/mycokeys.89.79864 (PMC9849079; doi:10.3897/mycokeys.89.79864)
Supplement: XML Treatment for Gerronema nemorale [file mycokeys.89.79864-treatment4.xml]

<!DOCTYPE tp:taxon-treatment
  PUBLIC "-//TaxonX//DTD Taxonomic Treatment Publishing DTD v0 20100105//EN" "tax-treatment-NSO.dtd">
<tp:taxon-treatment xmlns:tp="http://www.plazi.org/taxpub"><tp:treatment-meta><kwd-group><label>Taxon classification</label><kwd>
                <named-content content-type="kingdom">Fungi</named-content>
              </kwd><kwd>
                <named-content content-type="order">Agaricales</named-content>
              </kwd><kwd>
                <named-content content-type="family">Porotheleaceae</named-content>
              </kwd></kwd-group><mixed-citation publication-type="journal"><person-group><name><surname>Na</surname><given-names>Qin</given-names></name><name><surname>Hu</surname><given-names>Yaping</given-names></name><name><surname>Zeng</surname><given-names>Hui</given-names></name><name><surname>Song</surname><given-names>Zhizhong</given-names></name><name><surname>Ding</surname><given-names>Hui</given-names></name><name><surname>Cheng</surname><given-names>Xianhao</given-names></name><name><surname>Ge</surname><given-names>Yupeng</given-names></name></person-group><article-title>﻿Updated taxonomy on <italic><tp:taxon-name><tp:taxon-name-part taxon-name-part-type="genus" reg="Gerronema">Gerronema</tp:taxon-name-part></tp:taxon-name></italic> (<tp:taxon-name><tp:taxon-name-part taxon-name-part-type="family">Porotheleaceae</tp:taxon-name-part></tp:taxon-name>, <tp:taxon-name><tp:taxon-name-part taxon-name-part-type="order">Agaricales</tp:taxon-name-part></tp:taxon-name>) with three new taxa and one new record from China</article-title><source>MycoKeys</source><day>29</day><month>04</month><year>2022</year><volume>89</volume><fpage>87</fpage><lpage>120</lpage><pub-id pub-id-type="doi">10.3897/mycokeys.89.79864</pub-id></mixed-citation></tp:treatment-meta><tp:nomenclature><label>﻿</label><tp:taxon-name>
              <object-id xmlns:xlink="http://www.w3.org/1999/xlink" content-type="arpha" xlink:type="simple">CEDD83BD-A606-50EB-AE09-328F3FFE7626</object-id>
              <tp:taxon-name-part taxon-name-part-type="genus" reg="Gerronema">Gerronema</tp:taxon-name-part>
              <tp:taxon-name-part taxon-name-part-type="species" reg="nemorale">nemorale</tp:taxon-name-part>
            </tp:taxon-name><tp:taxon-authority>Har. Takah.</tp:taxon-authority><xref ref-type="fig" rid="F11">Figs 11</xref><xref ref-type="fig" rid="F12">, 12</xref><xref ref-type="fig" rid="F13">, 13</xref></tp:nomenclature><tp:treatment-sec sec-type="description" id="SECID0ETXAK"><title>Description.</title><p>Pileus 3.0–19.0 mm in diam., hemispherical at first, then convex with a depressed center, applanated and deeply umbilicate with age, slightly striate at the margin in younger basidiomata, slightly translucently striate forming shallow grooves, greenish yellow (2E3), yellowish brown (2D5), olive brown (2E8), always deeper at the center, fading light yellow (5A2) towards the margin, finely tomentose when young, glabrescent with age, with a flat margin. Context white to light yellow, thin. Lamellae moderately distant to distant, decurrent, white or pale yellow (5A2), narrow, edges concolorous with the sides. Stipe 19.0–36.0 × 1.0–2.5 mm, almost equal, but swollen at the base, terete, slender, hollow, pruinose overall, glabrescent with age; base with conspicuous white mycelioid bristles. Odorless, taste mild.</p><fig id="F11" position="float" orientation="portrait"><object-id xmlns:xlink="http://www.w3.org/1999/xlink" content-type="doi" xlink:type="simple">10.3897/mycokeys.89.79864.figure11</object-id><object-id xmlns:xlink="http://www.w3.org/1999/xlink" content-type="arpha" xlink:type="simple">8747F0D2-F4DC-5E9D-9B6F-D4C91800B2F2</object-id><label>Figure 11.</label><caption><p>Fresh basidiomata of <italic><tp:taxon-name><tp:taxon-name-part taxon-name-part-type="genus" reg="Gerronema">Gerronema</tp:taxon-name-part><tp:taxon-name-part taxon-name-part-type="species" reg="nemorale">nemorale</tp:taxon-name-part></tp:taxon-name></italic> Har. Takah. <bold>a–b</bold><italic>MY0364</italic> (Wunvfeng, Jian City, Liaoning Province) <bold>c</bold><italic>MY0113</italic> (Guniujiang, Shitai County, Anhui Province) <bold>d</bold><italic>MY0264</italic> (Miaoqian Town, Qingyang County, Anhui Province) <bold>e</bold><italic>MY0248</italic> (Baishanzu, Qingyuan County, Zhejiang Province) <bold>f</bold><italic>MY0254</italic> (Longquan Mountain, Longquan City, Zhejiang Province) <bold>g–h</bold><italic>MY0273</italic> (Lanni Lake, Qingtian County, Zhejiang Province) <bold>i–j</bold><italic>MY0276</italic> (Dayang Mountain, Jinyun County, Zhejiang Province) <bold>k–l</bold><italic>MY0462</italic> (Baiyun Forest Park, Lishui City, Zhejiang Province) <bold>m–n</bold><italic>MY0287</italic> (Junzifeng, Sanming City, Fujian Province) <bold>o</bold><italic>MY0549</italic> (Wuyi Mountain, Nanping City, Fujian Province). Scale bars: 10 mm (<bold>a–o</bold>). Photographs <bold>a–e</bold> by Qin Na; <bold>f–g</bold> by Junqing Yan; <bold>h–i</bold> by Liangliang Qi; <bold>j–o</bold> by Yupeng Ge.</p></caption><graphic xmlns:xlink="http://www.w3.org/1999/xlink" xlink:href="mycokeys-89-087-g011.jpg" position="float" orientation="portrait" xlink:type="simple" id="oo_678686.jpg"><uri content-type="original_file" xlink:type="simple">https://binary.pensoft.net/fig/678686</uri></graphic></fig><p>Basidiospores [60/3/3] (6.8) 7.9–8.8–9.9 (10.7) × (3.7) 4.6–5.2–5.8 (6.3) μm [<italic>Q</italic> = 1.59–1.88, <italic>Q</italic> = 1.70 ± 0.065], narrowly ellipsoid or cylindrical, hyaline, guttulate, thin-walled, inamyloid. Basidia 32–46 × 6–9 μm, hyaline, clavate, 4-spored. Cheilocystidia 27–49 × 5–9 μm, abundant, irregularly cylindric or clavate, colorless. Pleurocystidia absent. Lamellar trama subregular; hyphae 3–9 μm wide, thin-walled, hyaline, inamyloid. Pileus trama subregular, sarcodimitic. Pileipellis hyphae 2–5 μm wide, light yellow (2B2), a cutis; terminal elements cylindric or clavate, 31–50 × 4–9 μm, light yellowish brown (2C4) to yellowish brown (2C6) pigmented, especially in the apex; true pileocystidia absent. Hyphae of the stipitipellis 3–6 μm wide, hyaline, smooth; caulocystidia cylindrical or broadly clavate, 32–48 × 5–8 μm, hyaline, thin-walled. All tissues nonreactive in iodine. Clamps present in all tissues.</p><fig id="F12" position="float" orientation="portrait"><object-id xmlns:xlink="http://www.w3.org/1999/xlink" content-type="doi" xlink:type="simple">10.3897/mycokeys.89.79864.figure12</object-id><object-id xmlns:xlink="http://www.w3.org/1999/xlink" content-type="arpha" xlink:type="simple">5B1E8D1B-E938-5C80-9D66-E013E90DBAE2</object-id><label>Figure 12.</label><caption><p>Morphological features of <italic><tp:taxon-name><tp:taxon-name-part taxon-name-part-type="genus" reg="Gerronema">Gerronema</tp:taxon-name-part><tp:taxon-name-part taxon-name-part-type="species" reg="nemorale">nemorale</tp:taxon-name-part></tp:taxon-name></italic> Har. Takah. (<italic>FFAAS0410</italic>) <bold>a</bold> basidiomata <bold>b</bold> basidia <bold>c</bold> basidiospores <bold>d</bold> cheilocystidia <bold>e</bold> stipitipellis and caulocystidia <bold>f</bold> pileipellis. Scale bars: 10 mm (<bold>a</bold>); 10 μm (<bold>b–f</bold>). Drawing by Qin Na and Yupeng Ge.</p></caption><graphic xmlns:xlink="http://www.w3.org/1999/xlink" xlink:href="mycokeys-89-087-g012.jpg" position="float" orientation="portrait" xlink:type="simple" id="oo_678687.jpg"><uri content-type="original_file" xlink:type="simple">https://binary.pensoft.net/fig/678687</uri></graphic></fig></tp:treatment-sec><tp:treatment-sec sec-type="Habit and habitat" id="SECID0ES2AK"><title>Habit and habitat.</title><p>Solitary to caespitose on dead fallen twigs or rotten wood in mixed broadleaf–conifer forests from early spring to late autumn, common, especially in subtropical zones in China. Subtropical monsoon climate, subtropical humid climate subtropical maritime monsoon climate, or continental monsoon humid climate.</p><fig id="F13" position="float" orientation="portrait"><object-id xmlns:xlink="http://www.w3.org/1999/xlink" content-type="doi" xlink:type="simple">10.3897/mycokeys.89.79864.figure13</object-id><object-id xmlns:xlink="http://www.w3.org/1999/xlink" content-type="arpha" xlink:type="simple">7B9ADF3D-D27F-5385-AD6D-B096A3527BCB</object-id><label>Figure 13.</label><caption><p>Microscopic features of <italic><tp:taxon-name><tp:taxon-name-part taxon-name-part-type="genus" reg="Gerronema">Gerronema</tp:taxon-name-part><tp:taxon-name-part taxon-name-part-type="species" reg="nemorale">nemorale</tp:taxon-name-part></tp:taxon-name></italic> Har. Takah. (<italic>FFAAS0410</italic>) <bold>a–e</bold> basidiospores <bold>f</bold> basidia <bold>g–i</bold> cheilocystidia <bold>j</bold> lamellar trama <bold>k</bold> pileipellis <bold>l</bold> stipitipellis and caulocystidia. Scale bars: 5 μm (<bold>a–e</bold>); 10 μm (<bold>f–l</bold>).</p></caption><graphic xmlns:xlink="http://www.w3.org/1999/xlink" xlink:href="mycokeys-89-087-g013.jpg" position="float" orientation="portrait" xlink:type="simple" id="oo_678688.jpg"><uri content-type="original_file" xlink:type="simple">https://binary.pensoft.net/fig/678688</uri></graphic></fig></tp:treatment-sec><tp:treatment-sec sec-type="distribution" id="SECID0EB4AK"><title>Distribution.</title><p>Known from Asia (Japan, Korea, Pakistan).</p></tp:treatment-sec><tp:treatment-sec sec-type="material" id="SECID0EG4AK"><title>Specimens examined.</title><p>Anhui Province, Chizhou City, Shitai County, Dayan Village, Guniujiang National Natural Reserve, 7 Jun 2019, Qin Na, Yupeng Ge, Hui Zeng, Junqing Yan, and Liangliang Qi, <italic>FFAAS0377</italic> (collection no. MY0113), Qingyang County, Miaoqian Town, 2 Sep 2019, Qin Na, Yupeng Ge, Hui Zeng, Junqing Yan, and Liangliang Qi, <italic>FFAAS0384</italic> (collection no. MY0264); Fujian Province, Nanping City, Wuyi Mountain, 10 Aug 2021, Qin Na, Yupeng Ge, Junqing Yan, Zewei Liu, and Yulan Sun, <italic>FFAAS0410</italic> (collection no. MY0549), Sanming City, Junzifeng National Natural Reserve, 22 Jun 2021, Qin Na, Yupeng Ge, Binrong Ke, and Liangliang Qi, <italic>FFAAS0390</italic> (collection no. MY0287); Zhejiang Province, Lishui City, Qingyuan County, Wangmu, 26 May 2020, Qin Na, Yupeng Ge, Yaping Hu, Junqing Yan, and Zewei Liu, <italic>FFAAS0379</italic> (collection no. MY0248); Jilin Province, Tonghua City, Jian City, Wunvfeng National Forest Park, 6 Jul 2021, Qin Na, Yupeng Ge, and Zewei Liu, <italic>FFAAS0392</italic> (collection no. MY0364); Zhejiang Province, Lishui City, Longquan City, Zhuangbian Village, 10 Jul 2020, Qin Na, Yupeng Ge, Junqing Yan, and Zewei Liu, <italic>FFAAS0382</italic> (collection no. MY0254), Liandu District, Baiyun National Forest Park, 2 Aug 2021, Qin Na, Zewei Liu, <italic>FFAAS0395</italic> (collection no. MY0462), Qingtian County, Lanni Lake, 2 Jun 2021, Qin Na, Yupeng Ge, Junqing Yan, Yulan Sun, and Zewei Liu, <italic>FFAAS0388</italic> (collection no. MY0273), Jinyun County, Dayang Mountain, 3 Jun 2021, Qin Na, Yupeng Ge, and Junqing Yan, <italic>FFAAS0389</italic> (collection no. MY0276).</p></tp:treatment-sec><tp:treatment-sec sec-type="remarks" id="SECID0EA5AK"><title>Remarks.</title><p>Having a sarcodimitic tissue structure, <italic><tp:taxon-name><tp:taxon-name-part taxon-name-part-type="genus" reg="Gerronema">G.</tp:taxon-name-part><tp:taxon-name-part taxon-name-part-type="species" reg="nemorale">nemorale</tp:taxon-name-part></tp:taxon-name></italic> fits well within the currently restricted concept of the genus <italic><tp:taxon-name><tp:taxon-name-part taxon-name-part-type="genus" reg="Gerronema">Gerronema</tp:taxon-name-part></tp:taxon-name></italic> (<xref ref-type="bibr" rid="B50">Redhead 1986</xref>; <xref ref-type="bibr" rid="B44">Norvell et al. 1994</xref>). <italic><tp:taxon-name><tp:taxon-name-part taxon-name-part-type="genus" reg="Gerronema">Gerronema</tp:taxon-name-part><tp:taxon-name-part taxon-name-part-type="species" reg="nemorale">nemorale</tp:taxon-name-part></tp:taxon-name></italic> seems to be rather common in the East Asian region (<xref ref-type="bibr" rid="B60">Takahashi 2000</xref>; <xref ref-type="bibr" rid="B1">Antonín et al. 2008</xref>; <xref ref-type="bibr" rid="B24">Kim et al. 2014</xref>; <xref ref-type="bibr" rid="B4">Aqdus and Khalid 2021</xref>). <xref ref-type="bibr" rid="B24">Kim et al. (2014)</xref> has reported a basidiospore size of 6.0–8.2 × 3.5–4.8 μm for <italic><tp:taxon-name><tp:taxon-name-part taxon-name-part-type="genus" reg="Gerronema">G.</tp:taxon-name-part><tp:taxon-name-part taxon-name-part-type="species" reg="nemorale">nemorale</tp:taxon-name-part></tp:taxon-name></italic> collected from Mount Halla (Jeju Island) in southwestern Korea, which is distinctly smaller than that of other specimens from Korea, Japan, Pakistan, and our collections (<xref ref-type="bibr" rid="B60">Takahashi 2000</xref>; <xref ref-type="bibr" rid="B1">Antonín et al. 2008</xref>; <xref ref-type="bibr" rid="B24">Kim et al. 2014</xref>; <xref ref-type="bibr" rid="B4">Aqdus and Khalid 2021</xref>). <italic><tp:taxon-name><tp:taxon-name-part taxon-name-part-type="genus" reg="Gerronema">Gerronema</tp:taxon-name-part><tp:taxon-name-part taxon-name-part-type="species" reg="tenue">tenue</tp:taxon-name-part></tp:taxon-name></italic> Dennis, described from Venezuela, is allied with <italic><tp:taxon-name><tp:taxon-name-part taxon-name-part-type="genus" reg="Gerronema">G.</tp:taxon-name-part><tp:taxon-name-part taxon-name-part-type="species" reg="nemorale">nemorale</tp:taxon-name-part></tp:taxon-name></italic>, but the latter differs in having a citrine yellow pileus, an insititious stipe, and lamellae edges without cheilocystidia (<xref ref-type="bibr" rid="B14">Dennis 1961</xref>). Another similar species, <italic><tp:taxon-name><tp:taxon-name-part taxon-name-part-type="genus" reg="Gerronema">G.</tp:taxon-name-part><tp:taxon-name-part taxon-name-part-type="species" reg="corticiphilum">corticiphilum</tp:taxon-name-part></tp:taxon-name></italic> Lj.N. Vassiljeva, described as <italic><tp:taxon-name><tp:taxon-name-part taxon-name-part-type="genus" reg="Gerronema">G.</tp:taxon-name-part><tp:taxon-name-part taxon-name-part-type="species" reg="corticiphila">corticiphila</tp:taxon-name-part></tp:taxon-name></italic>, has a rarely sulfurous-colored pileus and larger and narrower basidiospores (13–17 × 4–5 μm) (<xref ref-type="bibr" rid="B64">Vassiljeva 1973</xref>). In addition, <italic><tp:taxon-name><tp:taxon-name-part taxon-name-part-type="genus" reg="Gerronema">G.</tp:taxon-name-part><tp:taxon-name-part taxon-name-part-type="species" reg="icterinum">icterinum</tp:taxon-name-part></tp:taxon-name></italic> (Singer) Singer from South America, now treated as <italic><tp:taxon-name><tp:taxon-name-part taxon-name-part-type="genus" reg="Trogia">Trogia</tp:taxon-name-part><tp:taxon-name-part taxon-name-part-type="species" reg="icterina">icterina</tp:taxon-name-part></tp:taxon-name></italic> (Singer) Corner, shows some similarities with <italic><tp:taxon-name><tp:taxon-name-part taxon-name-part-type="genus" reg="Gerronema">G.</tp:taxon-name-part><tp:taxon-name-part taxon-name-part-type="species" reg="nemorale">nemorale</tp:taxon-name-part></tp:taxon-name></italic> but has veined and forked lamellae and lacks cheilocystidia (<xref ref-type="bibr" rid="B58">Singer 1986</xref>). Another species of <italic><tp:taxon-name><tp:taxon-name-part taxon-name-part-type="genus" reg="Trogia">Trogia</tp:taxon-name-part></tp:taxon-name></italic>, <italic><tp:taxon-name><tp:taxon-name-part taxon-name-part-type="genus" reg="Trogia">T.</tp:taxon-name-part><tp:taxon-name-part taxon-name-part-type="species" reg="mellea">mellea</tp:taxon-name-part></tp:taxon-name></italic> Corner, is also similar to <italic><tp:taxon-name><tp:taxon-name-part taxon-name-part-type="genus" reg="Gerronema">G.</tp:taxon-name-part><tp:taxon-name-part taxon-name-part-type="species" reg="nemorale">nemorale</tp:taxon-name-part></tp:taxon-name></italic>, but can be easily distinguished from the latter in having no olivaceous tones on the pileus surface, a fuscous, pruinose pileus center and stipe, and subclavate or subventricose cheilocystidia (<xref ref-type="bibr" rid="B11">Corner 1966</xref>).</p></tp:treatment-sec><ref-list><ref id="B50"><mixed-citation xmlns:xlink="http://www.w3.org/1999/xlink" xlink:type="simple"><person-group><name name-style="western"><surname>Redhead</surname><given-names>SA</given-names></name></person-group> (<year>1986</year>) Mycological observations: 17–20, nomenclatural notes on some omphaloid genera in Canada: <italic><tp:taxon-name><tp:taxon-name-part taxon-name-part-type="genus">Chrysomphalina</tp:taxon-name-part></tp:taxon-name></italic>, <italic><tp:taxon-name><tp:taxon-name-part taxon-name-part-type="genus">Rickenella</tp:taxon-name-part></tp:taxon-name></italic>, <italic><tp:taxon-name><tp:taxon-name-part taxon-name-part-type="genus">Gerronema</tp:taxon-name-part></tp:taxon-name></italic>, <italic><tp:taxon-name><tp:taxon-name-part taxon-name-part-type="genus">Omphalina</tp:taxon-name-part></tp:taxon-name></italic>. Acta Mycologica Sinica Suppl: 297–304.</mixed-citation></ref><ref id="B44"><mixed-citation xmlns:xlink="http://www.w3.org/1999/xlink" xlink:type="simple"><person-group><name name-style="western"><surname>Norvell</surname><given-names>L</given-names></name><name name-style="western"><surname>Redhead</surname><given-names>S</given-names></name><name name-style="western"><surname>Ammirati</surname><given-names>J</given-names></name></person-group> (<year>1994</year>) <article-title><italic><tp:taxon-name><tp:taxon-name-part taxon-name-part-type="genus">Omphalina</tp:taxon-name-part></tp:taxon-name></italic> sensu lato in North America 1–2. 1: <italic><tp:taxon-name><tp:taxon-name-part taxon-name-part-type="genus">Omphalina</tp:taxon-name-part><tp:taxon-name-part taxon-name-part-type="species">wynniae</tp:taxon-name-part></tp:taxon-name></italic> and the genus <italic><tp:taxon-name><tp:taxon-name-part taxon-name-part-type="genus">Chrysomphalina</tp:taxon-name-part></tp:taxon-name></italic>. 2: <italic><tp:taxon-name><tp:taxon-name-part taxon-name-part-type="genus">Omphalina</tp:taxon-name-part></tp:taxon-name></italic> sensu Bigelow.</article-title><source>Mycotaxon</source><volume>50</volume>: <fpage>379</fpage>–<lpage>407</lpage>.</mixed-citation></ref><ref id="B60"><mixed-citation xmlns:xlink="http://www.w3.org/1999/xlink" xlink:type="simple"><person-group><name name-style="western"><surname>Takahashi</surname><given-names>H</given-names></name></person-group> (<year>2000</year>) <article-title>Two new species and one new variety of <tp:taxon-name><tp:taxon-name-part taxon-name-part-type="order">Agaricales</tp:taxon-name-part></tp:taxon-name> from central Honshu, Japan.</article-title><source>Mycoscience</source><volume>41</volume>(<issue>1</issue>): <fpage>15</fpage>–<lpage>23</lpage>. <ext-link xlink:type="simple" ext-link-type="doi" xlink:href="10.1007/BF02464381">https://doi.org/10.1007/BF02464381</ext-link></mixed-citation></ref><ref id="B1"><mixed-citation xmlns:xlink="http://www.w3.org/1999/xlink" xlink:type="simple"><person-group><name name-style="western"><surname>Antonín</surname><given-names>V</given-names></name><name name-style="western"><surname>Ryoo</surname><given-names>R</given-names></name><name name-style="western"><surname>Shin</surname><given-names>HD</given-names></name></person-group> (<year>2008</year>) <article-title><italic><tp:taxon-name><tp:taxon-name-part taxon-name-part-type="genus">Gerronema</tp:taxon-name-part><tp:taxon-name-part taxon-name-part-type="species">nemorale</tp:taxon-name-part></tp:taxon-name></italic> (<tp:taxon-name><tp:taxon-name-part taxon-name-part-type="phylum">Basidiomycota</tp:taxon-name-part></tp:taxon-name>, <tp:taxon-name><tp:taxon-name-part taxon-name-part-type="class">Agaricomycetes</tp:taxon-name-part></tp:taxon-name>): Anatomic-morphological, cultivational, enzymatic and molecular characteristics and its first records in the Republic of Korea.</article-title><source>Czech Mycology</source><volume>60</volume>(<issue>2</issue>): <fpage>197</fpage>–<lpage>212</lpage>. <ext-link xlink:type="simple" ext-link-type="doi" xlink:href="10.33585/cmy.60204">https://doi.org/10.33585/cmy.60204</ext-link></mixed-citation></ref><ref id="B24"><mixed-citation xmlns:xlink="http://www.w3.org/1999/xlink" xlink:type="simple"><person-group><name name-style="western"><surname>Kim</surname><given-names>CS</given-names></name><name name-style="western"><surname>Jo</surname><given-names>JW</given-names></name><name name-style="western"><surname>Kwag</surname><given-names>YN</given-names></name><name name-style="western"><surname>Han</surname><given-names>JG</given-names></name><name name-style="western"><surname>Shrestha</surname><given-names>B</given-names></name><name name-style="western"><surname>Sung</surname><given-names>GH</given-names></name><name name-style="western"><surname>Han</surname><given-names>SK</given-names></name></person-group> (<year>2014</year>) <article-title>Taxonomic Re-evaluation of <italic><tp:taxon-name><tp:taxon-name-part taxon-name-part-type="genus">Megacollybia</tp:taxon-name-part></tp:taxon-name></italic> Species in Korea.</article-title><source>Mycobiology</source><volume>42</volume>(<issue>1</issue>): <fpage>22</fpage>–<lpage>26</lpage>. <ext-link xlink:type="simple" ext-link-type="doi" xlink:href="10.5941/MYCO.2014.42.1.22">https://doi.org/10.5941/MYCO.2014.42.1.22</ext-link></mixed-citation></ref><ref id="B4"><mixed-citation xmlns:xlink="http://www.w3.org/1999/xlink" xlink:type="simple"><person-group><name name-style="western"><surname>Aqdus</surname><given-names>F</given-names></name><name name-style="western"><surname>Khalid</surname><given-names>AN</given-names></name></person-group> (<year>2021</year>) <article-title><italic><tp:taxon-name><tp:taxon-name-part taxon-name-part-type="genus">Gerronema</tp:taxon-name-part><tp:taxon-name-part taxon-name-part-type="species">nemorale</tp:taxon-name-part></tp:taxon-name></italic>: First report of the genus and species from Pakistan.</article-title><source>Mycotaxon</source><volume>136</volume>(<issue>1</issue>): <fpage>249</fpage>–<lpage>259</lpage>. <ext-link xlink:type="simple" ext-link-type="doi" xlink:href="10.5248/136.249">https://doi.org/10.5248/136.249</ext-link></mixed-citation></ref><ref id="B14"><mixed-citation xmlns:xlink="http://www.w3.org/1999/xlink" xlink:type="simple"><person-group><name name-style="western"><surname>Dennis</surname><given-names>RWG</given-names></name></person-group> (<year>1961</year>) <article-title><tp:taxon-name><tp:taxon-name-part taxon-name-part-type="kingdom">Fungi</tp:taxon-name-part></tp:taxon-name> Venezuelani: IV <tp:taxon-name><tp:taxon-name-part taxon-name-part-type="order">Agaricales</tp:taxon-name-part></tp:taxon-name>.</article-title><source>Kew Bulletin</source><volume>15</volume>(<issue>1</issue>): <fpage>67</fpage>–<lpage>156</lpage>. <ext-link xlink:type="simple" ext-link-type="doi" xlink:href="10.2307/4115784">https://doi.org/10.2307/4115784</ext-link></mixed-citation></ref><ref id="B64"><mixed-citation xmlns:xlink="http://www.w3.org/1999/xlink" xlink:type="simple"><person-group><name name-style="western"><surname>Vassiljeva</surname><given-names>LN</given-names></name></person-group> (<year>1973</year>) <source>Die Blätterpilze und Röhrlinge (<tp:taxon-name><tp:taxon-name-part taxon-name-part-type="order">Agaricales</tp:taxon-name-part></tp:taxon-name>) von Primorsky Region.</source><publisher-name>Leningrad</publisher-name>, <publisher-loc>Nauca</publisher-loc>, <size units="page">332 pp</size>. [in Russian]</mixed-citation></ref><ref id="B58"><mixed-citation xmlns:xlink="http://www.w3.org/1999/xlink" xlink:type="simple"><person-group><name name-style="western"><surname>Singer</surname><given-names>R</given-names></name></person-group> (<year>1986</year>) <source>The <tp:taxon-name><tp:taxon-name-part taxon-name-part-type="order">Agaricales</tp:taxon-name-part></tp:taxon-name> in modern taxonomy, 4<sup>th</sup> edn.</source><publisher-name>Koeltz Scientific Books</publisher-name>, <publisher-loc>Königstein</publisher-loc>, <size units="page">981 pp</size>.</mixed-citation></ref><ref id="B11"><mixed-citation xmlns:xlink="http://www.w3.org/1999/xlink" xlink:type="simple"><person-group><name name-style="western"><surname>Corner</surname><given-names>EJH</given-names></name></person-group> (<year>1966</year>) <source>A monograph of cantharelloid fungi.</source><publisher-name>Oxford University Press</publisher-name>, <publisher-loc>Oxford</publisher-loc>, <size units="page">394 pp</size>.</mixed-citation></ref></ref-list></tp:taxon-treatment>
